# Supplementary material for: Reporting on the Role of miRNAs and Affected Pathways on the Molecular Backbone of Ovarian Insufficiency: A Systematic Review and Critical Analysis Mapping of Future Research
Source: Front Cell Dev Biol. 2021 Jan 12;8:590106. doi: 10.3389/fcell.2020.590106 (PMC7835544; doi:10.3389/fcell.2020.590106)
Supplement: Supplementary Table 1 — An overview of the affected biological processes in POR category based on the extracted upregulated miRNAs following KEGG analysis. [file Data_Sheet_1.XLSX]

## Sheet: kegg_pathways_POR_miRNAs_up
Pathway	Number_of_Genes_in_Pathways	Number_of_targeted_Genes	p.value	PathwayID	Targeted_Genes	miRNAs
MicroRNAs in cancer	154	104	0.493894	path:hsa05206	CREBBP,BRCA1,CD44,BAK1,PIK3CB,ERBB3,RHOA,ROCK1,HDAC4,PTGS2,FSCN1,EZR,TGFB2,SIRT1,MAPK1,TIMP3,HMOX1,PDGFB,EP300,SOS2,DICER1,CDC25B,ABCC1,UBE2I,BMF,FZD3,IKBKB,CCNE1,CDK6,MET,EZH2,WNT3,HDAC5,CCND1,CDKN1B,E2F3,VEGFA,CCNG1,PDGFRB,GLS,SOS1,TNR,PIK3R3,STMN1,CCND2,DNMT3A,PIK3CA,RECK,PLAU,CDKN1A,SOX4,HOXD10,BCL2L2,PAK4,RAF1,KRAS,NOTCH2,PDGFRA,APC,MDM2,SPRY2,PIM1,RDX,THBS1,KIF23,CYP1B1,SLC7A1,TPM1,ERBB2,MC…	hsa-miR-26a-5p,hsa-miR-26b-5p,hsa-miR-342-3p,hsa-miR-199a-3p,hsa-miR-23a-3p,hsa-miR-27a-3p,hsa-miR-199b-3p,hsa-miR-214-3p,hsa-miR-199a-5p,hsa-miR-133a-3p,hsa-miR-497-3p,hsa-miR-214-5p,hsa-miR-106b-5p,hsa-miR-542-3p,hsa-miR-378a-3p,hsa-miR-15a-5p,hsa-miR-1197,hsa-miR-452-5p,hsa-miR-122-5p,hsa-miR-3120-3p,hsa-miR-511-5p,hsa-miR-6795-5p,hsa-miR-194-5p,hsa-miR-374b-5p,hsa-miR-181a-2-3p,hsa-miR-501-3p…
Proteoglycans in cancer	192	114	9528.92	path:hsa05205	WNT16,DCN,HGF,FAS,CD44,PIK3CB,PPP1R12A,EIF4B,ERBB3,RHOA,ROCK1,CAMK2A,CDC42,PRKACA,PPP1R12B,FGFR1,MMP2,PXN,SLC9A1,TFAP4,ESR1,EZR,TGFB2,MAPK1,TIMP3,SOS2,HIF1A,FZD3,AKT2,CAV2,MET,WNT3,RPS6KB1,DDX5,COL1A1,GAB1,CCND1,CBL,WNT5B,FZD10,MAPK14,VEGFA,HBEGF,WNT5A,FN1,SOS1,AKT3,PIK3R3,PIK3CA,PLAU,ITPR2,CDKN1A,ELK1,HOXD10,RAF1,KRAS,RRAS2,VAV3,ROCK2,CD63,MDM2,TLR4,RDX,THBS1,ITGAV,FGF2,IGF1R,IQGAP1,PDPK1,ERBB2,…	hsa-miR-374b-5p,hsa-miR-26a-5p,hsa-miR-26b-5p,hsa-miR-199a-3p,hsa-miR-23a-3p,hsa-miR-199b-3p,hsa-miR-214-3p,hsa-miR-27a-3p,hsa-miR-6795-5p,hsa-miR-199a-5p,hsa-miR-133a-3p,hsa-miR-497-3p,hsa-miR-214-5p,hsa-miR-654-5p,hsa-miR-1197,hsa-miR-127-5p,hsa-miR-20b-5p,hsa-miR-122-5p,hsa-miR-106b-5p,hsa-miR-15a-5p,hsa-miR-452-5p,hsa-miR-501-3p,hsa-miR-194-5p,hsa-miR-500a-3p,hsa-miR-3591-3p,hsa-miR-6722-3p,h…
Hippo signaling pathway	146	86	3.13077e+06	path:hsa04390	WNT16,TEAD3,WWTR1,SNAI2,BIRC3,MPP5,FBXW11,DLG1,TP73,GSK3B,BIRC5,TGFB2,SMAD7,AXIN1,FZD3,STK3,PPP2CB,BBC3,PPP2R1A,TGFBR1,BMPR1A,WNT3,CCND1,WNT5B,FZD10,BMP5,CCND3,PPP2CA,FGF1,WWC1,WNT5A,MOB1A,ID2,CTGF,CCND2,TGFB3,PARD6B,BMP2,LATS1,DLG4,YWHAQ,APC,YAP1,PPP2R1B,BMPR1B,LEF1,FRMD6,CSNK1D,SMAD4,LIMD1,PARD3,TCF7L2,LATS2,DLG2,DLG5,SAV1,TCF7L1,GDF6,ITGB2,WNT4,FZD5,TGFBR2,PRKCI,YWHAZ,FZD6,BTRC,YWHAB,CTNNB1,AX…	hsa-miR-374b-5p,hsa-miR-452-5p,hsa-miR-511-5p,hsa-miR-1197,hsa-miR-27a-3p,hsa-miR-199a-5p,hsa-miR-199a-3p,hsa-miR-199b-3p,hsa-miR-374c-3p,hsa-miR-497-3p,hsa-miR-106b-5p,hsa-miR-26a-5p,hsa-miR-26b-5p,hsa-miR-214-3p,hsa-miR-15a-5p,hsa-miR-194-5p,hsa-miR-133a-3p,hsa-miR-654-5p,hsa-miR-214-5p,hsa-miR-23a-3p,hsa-miR-378a-3p,hsa-miR-6722-3p,hsa-miR-181a-2-3p,hsa-miR-20b-5p,hsa-miR-342-3p,hsa-miR-378d,h…
FoxO signaling pathway	121	73	8.75129e+06	path:hsa04068	CREBBP,PIK3CB,NLK,TGFB2,SIRT1,MAPK1,EP300,SOS2,STK4,RBL2,SGK3,IKBKB,AKT2,PRKAG2,TGFBR1,MAPK8,CCND1,CDKN1B,MAPK14,SOD2,SOS1,AKT3,PIK3R3,SGK1,FOXO3,CCND2,TGFB3,CAT,PIK3CA,CDK2,CDKN1A,PRKAB2,RAF1,PRKAA1,KRAS,AGAP2,MDM2,CCNG2,GABARAPL1,IGF1R,PDPK1,G6PC3,SMAD4,PLK4,SETD7,SKP2,PLK2,PIK3R1,EGFR,ATM,FOXO1,HOMER1,BCL2L11,FBXO32,BRAF,PRKAA2,TGFBR2,STAT3,IL7R,MAP2K1,IRS1,S1PR1,INSR,PTEN,FOXG1,GRB2,SLC2A4,PR…	hsa-miR-26a-5p,hsa-miR-26b-5p,hsa-miR-199a-3p,hsa-miR-199b-3p,hsa-miR-214-3p,hsa-miR-23a-3p,hsa-miR-27a-3p,hsa-miR-3120-3p,hsa-miR-511-5p,hsa-miR-199a-5p,hsa-miR-106b-5p,hsa-miR-342-3p,hsa-miR-497-3p,hsa-miR-374b-5p,hsa-miR-194-5p,hsa-miR-1197,hsa-miR-452-5p,hsa-miR-15a-5p,hsa-miR-181a-2-3p,hsa-miR-3120-5p,hsa-miR-378a-3p,hsa-miR-501-3p,hsa-miR-654-5p,hsa-miR-3591-3p,hsa-miR-133a-3p,hsa-miR-20b-5…
PI3K-Akt signaling pathway	311	159	9.03794e+06	path:hsa04151	ITGA3,BRCA1,HGF,PHLPP2,KITLG,PIK3CB,CREB3L3,EIF4B,NGFR,PKN2,ERBB3,GNB5,PPP2R3A,FGFR1,ITGA8,GNB1,HSP90AA1,COL4A4,GSK3B,ANGPT2,PPP2R3C,COL9A3,HSP90AB1,JAK2,OSM,MAPK1,PDGFB,IL2RB,SOS2,LAMA1,FGF9,FLT1,TSC2,RBL2,SGK3,IKBKB,PPP2CB,GYS1,CCNE1,AKT2,PPP2R1A,JAK3,CDK6,ITGB8,MET,RHEB,RPS6KB1,COL1A1,CCND1,CDKN1B,COL9A1,CCND3,PPP2R5D,VEGFA,GHR,PRLR,PPP2CA,FGF1,PDGFRB,GNB4,ITGA4,FN1,SOS1,ATF2,TNR,AKT3,PIK3R3,C…	hsa-miR-133a-3p,hsa-miR-199a-3p,hsa-miR-199b-3p,hsa-miR-654-5p,hsa-miR-6722-3p,hsa-miR-342-3p,hsa-miR-26a-5p,hsa-miR-26b-5p,hsa-miR-374b-5p,hsa-miR-106b-5p,hsa-miR-27a-3p,hsa-miR-214-3p,hsa-miR-23a-3p,hsa-miR-193a-5p,hsa-miR-3120-5p,hsa-miR-6795-5p,hsa-miR-20b-5p,hsa-miR-199a-5p,hsa-miR-542-3p,hsa-miR-184,hsa-miR-452-5p,hsa-miR-501-3p,hsa-miR-497-3p,hsa-miR-3120-3p,hsa-miR-1197,hsa-miR-122-5p,hsa…
Ubiquitin mediated proteolysis	134	79	1.0679e+07	path:hsa04120	CDC27,UBE3C,BRCA1,BIRC3,CUL3,CUL7,ERCC8,NEDD4L,NEDD4,UBE2D1,RHOBTB1,FBXW11,UBE2A,PIAS2,UBE2K,ITCH,HUWE1,CDC23,MAP3K1,MID1,XIAP,UBE2I,HERC1,UBE2W,UBR5,UBE2R2,CUL2,TRIM37,SMURF2,UBE2D3,FBXW7,PRPF19,UBE4A,CBL,CBLB,BIRC6,UBE2B,TRIM32,WWP1,UBA2,HERC2,ANAPC13,UBE2M,UBE4B,UBE2D2,UBE2G1,DDB2,MDM2,HERC3,UBE2Q2,PML,DET1,SAE1,RFWD2,SKP2,UBE3B,FBXO4,ANAPC1,TRIP12,CUL4B,UBE2Z,UBE2Q1,RCHY1,BTRC,CUL5,DDB1,UBE2E…	hsa-miR-27a-3p,hsa-miR-15a-5p,hsa-miR-106b-5p,hsa-miR-497-3p,hsa-miR-342-3p,hsa-miR-1197,hsa-miR-193a-5p,hsa-miR-23a-3p,hsa-miR-542-3p,hsa-miR-181a-2-3p,hsa-miR-20b-5p,hsa-miR-199a-3p,hsa-miR-133a-3p,hsa-miR-374b-5p,hsa-miR-452-5p,hsa-miR-199b-3p,hsa-miR-374c-3p,hsa-miR-26a-5p,hsa-miR-146a-5p,hsa-miR-3120-3p,hsa-miR-3591-3p,hsa-miR-501-3p,hsa-miR-127-5p,hsa-miR-26b-5p,hsa-miR-122-5p,hsa-miR-194-5…
Signaling pathways regulating pluripotency of stem cells	118	71	1.52083e+07	path:hsa04550	WNT16,JARID2,ISL1,PIK3CB,TCF3,FGFR1,RIF1,GSK3B,KAT6A,REST,JAK2,MAPK1,AXIN1,FZD3,AKT2,JAK3,BMPR1A,WNT3,WNT5B,FZD10,MAPK14,LIFR,WNT5A,ACVR2B,ACVR1,OTX1,ID2,AKT3,ID3,PIK3R3,PIK3CA,ACVR2A,INHBA,ACVR1C,LIF,RAF1,KRAS,IL6ST,APC,TBX3,ACVR1B,SKIL,KLF4,FGF2,BMPR1B,IGF1R,ZFHX3,SMAD4,PIK3R1,PCGF6,JAK1,WNT4,INHBB,SMARCAD1,FZD5,FZD6,CTNNB1,BMI1,STAT3,AXIN2,MAP2K1,WNT10B,SMAD1,ID4,FZD4,SMAD2,GRB2,FZD2,PCGF5,BMP…	hsa-miR-374b-5p,hsa-miR-15a-5p,hsa-miR-3120-3p,hsa-miR-497-3p,hsa-miR-27a-3p,hsa-miR-199a-3p,hsa-miR-199b-3p,hsa-miR-214-3p,hsa-miR-23a-3p,hsa-miR-133a-3p,hsa-miR-26a-5p,hsa-miR-26b-5p,hsa-miR-452-5p,hsa-miR-106b-5p,hsa-miR-194-5p,hsa-miR-6722-3p,hsa-miR-214-5p,hsa-miR-181a-2-3p,hsa-miR-193a-5p,hsa-miR-501-3p,hsa-miR-378a-3p,hsa-miR-3120-5p,hsa-miR-654-5p,hsa-miR-342-3p,hsa-miR-181a-3p,hsa-miR-88…
Prostate cancer	94	59	2.14455e+07	path:hsa05215	CREBBP,PIK3CB,CREB3L3,FGFR1,HSP90AA1,GSK3B,HSP90AB1,MAPK1,PDGFB,EP300,SOS2,IKBKB,CCNE1,AKT2,CCND1,CDKN1B,E2F3,PDGFRB,SOS1,AKT3,PIK3R3,CREB1,PIK3CA,PLAU,CDK2,CDKN1A,RAF1,CASP9,KRAS,PDGFRA,MDM2,LEF1,RB1,IGF1R,PDPK1,ERBB2,PIK3R1,CREB5,EGFR,ZEB1,TCF7L2,FOXO1,TCF7L1,ERG,BRAF,SPINT1,HSP90B1,NKX3-1,CTNNB1,MAP2K1,AR,BCL2,PTEN,GRB2,CREB3L2,PDGFA,MTOR,NRAS,CHUK	hsa-miR-26a-5p,hsa-miR-26b-5p,hsa-miR-199a-3p,hsa-miR-199b-3p,hsa-miR-214-3p,hsa-miR-23a-3p,hsa-miR-193a-5p,hsa-miR-3120-5p,hsa-miR-27a-3p,hsa-miR-452-5p,hsa-miR-501-3p,hsa-miR-497-3p,hsa-miR-106b-5p,hsa-miR-3120-3p,hsa-miR-342-3p,hsa-miR-511-5p,hsa-miR-199a-5p,hsa-miR-15a-5p,hsa-miR-194-5p,hsa-miR-378a-3p,hsa-miR-133a-3p,hsa-miR-654-5p,hsa-miR-374b-5p,hsa-miR-20b-5p,hsa-miR-181a-3p,hsa-miR-1197,…
Renal cell carcinoma	67	45	3.49559e+07	path:hsa05211	CREBBP,HGF,PIK3CB,CDC42,PAK3,TGFB2,MAPK1,PDGFB,EP300,SOS2,HIF1A,AKT2,MET,CUL2,GAB1,VEGFA,SOS1,EPAS1,RAP1A,AKT3,PIK3R3,TGFB3,PIK3CA,CDKN1A,RAP1B,PAK4,RAF1,KRAS,ETS1,EGLN1,PAK6,PRCC,ARNT,PIK3R1,PAK1,FLCN,BRAF,CRK,MAP2K1,ARNT2,GRB2,PTPN11,PAK2,NRAS,EGLN2	hsa-miR-26a-5p,hsa-miR-26b-5p,hsa-miR-374b-5p,hsa-miR-199a-3p,hsa-miR-199b-3p,hsa-miR-214-3p,hsa-miR-23a-3p,hsa-miR-501-3p,hsa-miR-542-3p,hsa-miR-199a-5p,hsa-miR-27a-3p,hsa-miR-106b-5p,hsa-miR-3120-3p,hsa-miR-342-3p,hsa-miR-497-3p,hsa-miR-511-5p,hsa-miR-133a-3p,hsa-miR-20b-5p,hsa-miR-194-5p,hsa-miR-500a-3p,hsa-miR-127-5p,hsa-miR-193a-5p,hsa-miR-15a-5p,hsa-miR-3120-5p,hsa-miR-654-5p,hsa-miR-378a-3…
mTOR signaling pathway	145	82	7.17659e+07	path:hsa04150	WNT16,RRAGD,PIK3CB,EIF4B,RHOA,LRP6,RPS6KA2,RPS6KA6,STRADB,GSK3B,ULK2,SEH1L,MAPK1,SOS2,LPIN2,CAB39L,TSC2,SLC7A5,FZD3,IKBKB,AKT2,GRB10,RHEB,WNT3,RPS6KB1,WNT5B,FZD10,WNT5A,NPRL2,ATP6V1A,SOS1,ATP6V1B1,AKT3,PIK3R3,SGK1,PIK3CA,SESN2,CLIP1,ATP6V1E1,RAF1,PRKAA1,KRAS,EIF4E2,CAB39,IGF1R,PDPK1,SKP2,PIK3R1,TBC1D7,LAMTOR1,EIF4E,FLCN,ATP6V1C1,SEC13,BRAF,LRP5,PRKAA2,WNT4,FZD5,RICTOR,MIOS,FZD6,TSC1,PRKCB,DDIT4,M…	hsa-miR-374b-5p,hsa-miR-106b-5p,hsa-miR-199a-3p,hsa-miR-199b-3p,hsa-miR-214-3p,hsa-miR-23a-3p,hsa-miR-6795-5p,hsa-miR-133a-3p,hsa-miR-497-3p,hsa-miR-15a-5p,hsa-miR-452-5p,hsa-miR-26a-5p,hsa-miR-26b-5p,hsa-miR-27a-3p,hsa-miR-122-5p,hsa-miR-3591-3p,hsa-miR-199a-5p,hsa-miR-1197,hsa-miR-654-5p,hsa-miR-378a-3p,hsa-miR-194-5p,hsa-miR-181a-2-3p,hsa-miR-214-5p,hsa-miR-501-3p,hsa-miR-3120-5p,hsa-miR-342-3…
Axon guidance	170	93	1.01688e+08	path:hsa04360	SEMA3F,PIK3CB,GNAI3,NTN1,NEO1,RHOA,ROCK1,CAMK2A,CDC42,NFATC3,NTN4,SEMA3C,PLXNA2,PAK3,GSK3B,EFNB1,SEMA6A,DPYSL2,ABLIM1,NRP1,MAPK1,NFATC2,FZD3,MET,LIMK1,CXCL12,PPP3CB,WNT5B,SEMA5A,WNT5A,PLXNA1,EPHA4,PIK3R3,PPP3CC,PIK3CA,PARD6B,EFNB2,LRRC4,PAK4,RAF1,EPHB2,KRAS,ROCK2,EPHA7,PLXNC1,PAK6,SEMA6D,SEMA7A,BMPR1B,TRPC3,PPP3CA,SSH2,EPHA2,EFNA3,TRPC1,SLIT2,CAMK2D,PIK3R1,RASA1,PARD3,CAMK2G,PAK1,ITGB1,PDK1,SEMA3…	hsa-miR-199a-5p,hsa-miR-6722-3p,hsa-miR-199a-3p,hsa-miR-199b-3p,hsa-miR-214-3p,hsa-miR-23a-3p,hsa-miR-133a-3p,hsa-miR-15a-5p,hsa-miR-3591-3p,hsa-miR-374b-5p,hsa-miR-885-5p,hsa-miR-27a-3p,hsa-miR-497-3p,hsa-miR-214-5p,hsa-miR-654-5p,hsa-miR-26a-5p,hsa-miR-26b-5p,hsa-miR-106b-5p,hsa-miR-501-3p,hsa-miR-122-5p,hsa-miR-542-3p,hsa-miR-452-5p,hsa-miR-127-5p,hsa-miR-184,hsa-miR-194-5p,hsa-miR-500a-3p,hsa…
AMPK signaling pathway	114	67	1.13171e+08	path:hsa04152	ADIPOR2,PIK3CB,CREB3L3,ELAVL1,PFKP,PPP2R3A,STRADB,RAB10,PPP2R3C,SIRT1,SCD,CAB39L,TSC2,RAB2A,PPP2CB,GYS1,AKT2,PPP2R1A,RHEB,PRKAG2,RPS6KB1,PPARGC1A,CCND1,CAMKK2,PPP2R5D,HMGCR,PPP2CA,AKT3,PIK3R3,CREB1,FOXO3,RAB14,PIK3CA,PFKFB2,PRKAB2,PPARG,PRKAA1,CAB39,PPP2R1B,IGF1R,PDPK1,G6PC3,SCD5,PIK3R1,CREB5,FOXO1,PFKM,PPP2R5E,CRTC2,PRKAA2,TSC1,RAB8A,EEF2,IRS1,FASN,PFKFB3,INSR,PPP2R2D,ULK1,SLC2A4,PRKAG1,CREB3L2,…	hsa-miR-199a-3p,hsa-miR-23a-3p,hsa-miR-26a-5p,hsa-miR-199b-3p,hsa-miR-214-3p,hsa-miR-193a-5p,hsa-miR-3120-5p,hsa-miR-133a-3p,hsa-miR-27a-3p,hsa-miR-885-5p,hsa-miR-106b-5p,hsa-miR-26b-5p,hsa-miR-374b-5p,hsa-miR-378a-3p,hsa-miR-15a-5p,hsa-miR-199a-5p,hsa-miR-378d,hsa-miR-497-3p,hsa-miR-1197,hsa-miR-654-5p,hsa-miR-511-5p,hsa-miR-122-5p,hsa-miR-194-5p,hsa-miR-3591-3p,hsa-miR-3120-3p,hsa-miR-452-5p,hs…
MAPK signaling pathway	276	139	1.69017e+08	path:hsa04010	MAPK8IP2,MAP4K3,HGF,FAS,KITLG,TAB2,NGFR,ERBB3,MAP2K4,CDC42,MAP4K4,RPS6KA2,PRKACA,RPS6KA6,NFATC3,MAP2K7,FGFR1,MKNK1,MEF2C,MECOM,MAP3K4,NLK,MAPKAPK5,MLTK,ANGPT2,TGFB2,MAP3K1,MKNK2,MAPK1,PDGFB,SOS2,PPM1A,STK4,CDC25B,FGF9,FLT1,IKBKB,STK3,MAP4K1,AKT2,MET,TGFBR1,MAPK8,PPP3CB,RAPGEF2,HSPA8,DUSP16,MAPK14,SRF,VEGFA,RASGRF2,FGF1,PDGFRB,MAPKAPK3,SOS1,ATF2,RAP1A,AKT3,STMN1,PGF,TGFB3,DUSP4,PPP3CC,EREG,MAX,ELK…	hsa-miR-6722-3p,hsa-miR-374b-5p,hsa-miR-885-5p,hsa-miR-26a-5p,hsa-miR-26b-5p,hsa-miR-27a-3p,hsa-miR-199a-3p,hsa-miR-511-5p,hsa-miR-199a-5p,hsa-miR-3591-3p,hsa-miR-106b-5p,hsa-miR-6795-5p,hsa-miR-23a-3p,hsa-miR-15a-5p,hsa-miR-214-3p,hsa-miR-501-3p,hsa-miR-122-5p,hsa-miR-133a-3p,hsa-miR-199b-3p,hsa-miR-3120-3p,hsa-miR-214-5p,hsa-miR-452-5p,hsa-miR-1197,hsa-miR-20b-5p,hsa-miR-194-5p,hsa-miR-500a-3p,…
Regulation of actin cytoskeleton	193	102	2.64197e+08	path:hsa04810	ITGA3,PIK3CB,CYFIP2,PPP1R12A,NCKAP1,MYLK,RHOA,ROCK1,PFN2,CDC42,PPP1R12B,PAK3,FGFR1,ITGA8,PXN,SLC9A1,EZR,MAPK1,PDGFB,MYH9,SOS2,FGD1,ARHGEF7,FGF9,ITGB8,WASL,LIMK1,PIP5K1B,CXCL12,GIT1,ARPC3,WASF1,FGF1,PDGFRB,PIKFYVE,ITGA4,FN1,SOS1,PIK3R3,GNA13,PIK3CA,ACTN4,PAK4,DIAPH1,RAF1,MYH10,KRAS,RRAS2,VAV3,ROCK2,PDGFRA,APC,ARPC5L,RDX,PAK6,ABI2,ITGAV,FGF2,DIAPH3,FGF7,IQGAP1,MYLK3,SSH2,ITGA10,PIP5K1A,PIK3R1,MYLK4…	hsa-miR-133a-3p,hsa-miR-199a-3p,hsa-miR-199b-3p,hsa-miR-654-5p,hsa-miR-6722-3p,hsa-miR-214-3p,hsa-miR-23a-3p,hsa-miR-3614-5p,hsa-miR-27a-3p,hsa-miR-501-3p,hsa-miR-106b-5p,hsa-miR-374b-5p,hsa-miR-497-3p,hsa-miR-15a-5p,hsa-miR-214-5p,hsa-miR-20b-5p,hsa-miR-3120-5p,hsa-miR-1197,hsa-miR-127-5p,hsa-miR-542-3p,hsa-miR-122-5p,hsa-miR-26a-5p,hsa-miR-3120-3p,hsa-miR-199a-5p,hsa-miR-26b-5p,hsa-miR-3591-3p,…
Pathways in cancer	475	222	2.69467e+08	path:hsa05200	WNT16,CREBBP,ITGA3,BID,HGF,BIRC3,FAS,BAK1,KITLG,PTGER3,PIK3CB,GNAI3,SPI1,RHOA,ROCK1,GNB5,LRP6,CAMK2A,CDC42,PRKACA,PTGS2,MLH1,RARB,FGFR1,GNB1,RUNX1T1,HSP90AA1,COL4A4,GSK3B,NCOA1,MECOM,MMP2,GNAS,BIRC5,ESR1,TGFB2,HSP90AB1,JAK2,MAPK1,HMOX1,PDGFB,IL2RB,EP300,SOS2,HIF1A,STK4,JAG1,LAMA1,XIAP,PIM2,FGF9,AXIN1,FZD3,IKBKB,CCNE1,AKT2,BBC3,JAK3,CDK6,MET,TGFBR1,CXCL12,MAPK8,CCDC6,CUL2,WNT3,RPS6KB1,CCND1,CBL,WN…	hsa-miR-374b-5p,hsa-miR-26a-5p,hsa-miR-26b-5p,hsa-miR-133a-3p,hsa-miR-199a-3p,hsa-miR-199b-3p,hsa-miR-654-5p,hsa-miR-6722-3p,hsa-miR-27a-3p,hsa-miR-1197,hsa-miR-214-3p,hsa-miR-23a-3p,hsa-miR-15a-5p,hsa-miR-3591-3p,hsa-miR-342-3p,hsa-miR-497-3p,hsa-miR-214-5p,hsa-miR-106b-5p,hsa-miR-542-3p,hsa-miR-452-5p,hsa-miR-6795-5p,hsa-miR-3614-5p,hsa-miR-146a-5p,hsa-miR-193a-5p,hsa-miR-184,hsa-miR-122-5p,hsa…
Breast cancer	127	72	2.95103e+08	path:hsa05224	WNT16,BRCA1,BAK1,PIK3CB,LRP6,FGFR1,PGR,GSK3B,NCOA1,ESR1,MAPK1,SOS2,JAG1,FGF9,AXIN1,FZD3,AKT2,CDK6,WNT3,RPS6KB1,CCND1,WNT5B,FZD10,E2F3,FGF1,CSNK1A1,WNT5A,SOS1,AKT3,PIK3R3,PIK3CA,POLK,NCOA3,CDKN1A,DLL4,RAF1,KRAS,NOTCH2,DDB2,APC,FGF2,LEF1,RB1,FGF7,IGF1R,ERBB2,PIK3R1,EGFR,TCF7L2,TCF7L1,FGF18,BRAF,LRP5,WNT4,FZD5,FZD6,CTNNB1,AXIN2,MAP2K1,WNT10B,FOS,PTEN,FZD4,GRB2,FZD2,FRAT2,SP1,SHC4,DLL1,MTOR,NOTCH4,NR…	hsa-miR-374b-5p,hsa-miR-342-3p,hsa-miR-26a-5p,hsa-miR-26b-5p,hsa-miR-27a-3p,hsa-miR-199a-3p,hsa-miR-199b-3p,hsa-miR-214-3p,hsa-miR-23a-3p,hsa-miR-15a-5p,hsa-miR-452-5p,hsa-miR-497-3p,hsa-miR-106b-5p,hsa-miR-199a-5p,hsa-miR-194-5p,hsa-miR-181a-2-3p,hsa-miR-501-3p,hsa-miR-378a-3p,hsa-miR-511-5p,hsa-miR-133a-3p,hsa-miR-6722-3p,hsa-miR-193a-5p,hsa-miR-3120-5p,hsa-miR-654-5p,hsa-miR-20b-5p,hsa-miR-359…
TGF-beta signaling pathway	89	54	3.17838e+08	path:hsa04350	CREBBP,DCN,LTBP1,NEO1,RHOA,ROCK1,RBL1,CHRD,TGFB2,BAMBI,MAPK1,EP300,SMAD7,PPP2CB,PPP2R1A,TGFBR1,BMPR1A,RPS6KB1,SMURF2,BMP5,PPP2CA,ACVR2B,ACVR1,ID2,ID3,TGIF2,TGFB3,ACVR2A,INHBA,ACVR1C,BMP2,E2F5,ACVR1B,PPP2R1B,THBS1,SMAD6,BMPR1B,SMAD4,GDF6,ZFYVE9,NBL1,INHBB,TGFBR2,FBN1,SMAD1,ID4,RGMB,SMAD2,TGIF1,RGMA,SP1,TFDP1,SMURF1,BMPR2	hsa-miR-26a-5p,hsa-miR-26b-5p,hsa-miR-374b-5p,hsa-miR-15a-5p,hsa-miR-214-3p,hsa-miR-27a-3p,hsa-miR-133a-3p,hsa-miR-497-3p,hsa-miR-214-5p,hsa-miR-106b-5p,hsa-miR-146a-5p,hsa-miR-199a-5p,hsa-miR-199a-3p,hsa-miR-342-3p,hsa-miR-511-5p,hsa-miR-194-5p,hsa-miR-452-5p,hsa-miR-122-5p,hsa-miR-542-3p,hsa-miR-199b-3p,hsa-miR-3120-3p,hsa-miR-193a-5p,hsa-miR-501-3p,hsa-miR-378a-3p,hsa-miR-378d,hsa-miR-20b-5p,h…
Autophagy - animal	134	75	3.56247e+08	path:hsa04140	RB1CC1,RRAGD,PIK3CB,PRKCQ,ATG2B,PRKACA,RAB7A,ULK2,ATG16L1,SH3GLB1,MAPK1,MTMR3,HIF1A,ATG4A,TSC2,PPP2CB,AKT2,RHEB,MAPK8,MTMR4,RPS6KB1,ATG2A,AMBRA1,CAMKK2,PPP2CA,AKT3,PIK3R3,PIK3CA,ATG14,ATG4D,RAF1,PRKAA1,KRAS,RRAS2,EIF2S1,TANK,STX17,GABARAPL1,IGF1R,PDPK1,KIAA0226,PIK3R1,C9orf72,NRBF2,ITPR1,ATG10,RAB39B,WIPI2,MRAS,SQSTM1,PRKAA2,PRKCD,TSC1,RAB8A,ATG16L2,DDIT4,MAP2K1,IRS1,BCL2L1,BCL2,PTEN,EIF2AK3,TRAF…	hsa-miR-378a-3p,hsa-miR-133a-3p,hsa-miR-106b-5p,hsa-miR-199a-3p,hsa-miR-199b-3p,hsa-miR-214-3p,hsa-miR-23a-3p,hsa-miR-26a-5p,hsa-miR-26b-5p,hsa-miR-6795-5p,hsa-miR-542-3p,hsa-miR-6722-3p,hsa-miR-27a-3p,hsa-miR-15a-5p,hsa-miR-501-3p,hsa-miR-20b-5p,hsa-miR-1197,hsa-miR-654-5p,hsa-miR-194-5p,hsa-miR-199a-5p,hsa-miR-181a-2-3p,hsa-miR-3120-3p,hsa-miR-3120-5p,hsa-miR-497-3p,hsa-miR-181a-3p,hsa-miR-193a…
Insulin signaling pathway	132	74	3.80781e+08	path:hsa04910	PPP1R3F,PIK3CB,PHKA1,PRKACA,MKNK1,GSK3B,MKNK2,MAPK1,SOS2,PYGL,PYGB,PHKB,TSC2,IKBKB,GYS1,AKT2,RHEB,PRKAG2,MAPK8,RPS6KB1,PRKAR1A,PPARGC1A,CBL,PRKAR2A,CBLB,SOS1,AKT3,PIK3R3,RHOQ,PPP1R3C,SOCS2,PIK3CA,TRIP10,ELK1,CALML4,PRKAB2,RAF1,PRKAA1,INPP5K,FLOT2,PPP1R3D,KRAS,EIF4E2,PDPK1,G6PC3,PTPRF,CALM2,PIK3R1,FOXO1,EIF4E,PPP1R3A,BRAF,PRKAA2,PRKCI,TSC1,CRK,MAP2K1,IRS1,FASN,INSR,PPP1CA,PPP1R3B,GRB2,SOCS4,SLC2A4…	hsa-miR-214-3p,hsa-miR-199a-3p,hsa-miR-199b-3p,hsa-miR-23a-3p,hsa-miR-122-5p,hsa-miR-6795-5p,hsa-miR-27a-3p,hsa-miR-15a-5p,hsa-miR-26a-5p,hsa-miR-26b-5p,hsa-miR-452-5p,hsa-miR-106b-5p,hsa-miR-20b-5p,hsa-miR-199a-5p,hsa-miR-133a-3p,hsa-miR-146a-5p,hsa-miR-1197,hsa-miR-654-5p,hsa-miR-194-5p,hsa-miR-181a-2-3p,hsa-miR-3120-3p,hsa-miR-3120-5p,hsa-miR-497-3p,hsa-miR-511-5p,hsa-miR-374b-5p,hsa-miR-501-3…
Gastric cancer	131	73	5.91892e+08	path:hsa05226	WNT16,HGF,BAK1,PIK3CB,LRP6,MLH1,RARB,GSK3B,TGFB2,MAPK1,SOS2,FGF9,AXIN1,FZD3,CCNE1,AKT2,MET,TGFBR1,WNT3,RPS6KB1,GAB1,CCND1,WNT5B,CDKN1B,FZD10,E2F3,FGF1,CSNK1A1,WNT5A,SOS1,AKT3,PIK3R3,TGFB3,PIK3CA,POLK,CDK2,CDKN1A,RAF1,KRAS,DDB2,APC,FGF2,LEF1,RB1,FGF7,SMAD4,ERBB2,PIK3R1,EGFR,TCF7L2,TCF7L1,FGF18,BRAF,LRP5,WNT4,FZD5,TGFBR2,SHH,FZD6,CTNNB1,AXIN2,MAP2K1,WNT10B,BCL2,FZD4,SMAD2,GRB2,FZD2,FRAT2,CTNNA3,SHC…	hsa-miR-374b-5p,hsa-miR-26a-5p,hsa-miR-26b-5p,hsa-miR-27a-3p,hsa-miR-199a-3p,hsa-miR-199b-3p,hsa-miR-214-3p,hsa-miR-23a-3p,hsa-miR-15a-5p,hsa-miR-452-5p,hsa-miR-3614-5p,hsa-miR-146a-5p,hsa-miR-193a-5p,hsa-miR-199a-5p,hsa-miR-106b-5p,hsa-miR-194-5p,hsa-miR-500a-3p,hsa-miR-20b-5p,hsa-miR-3120-3p,hsa-miR-378a-3p,hsa-miR-511-5p,hsa-miR-342-3p,hsa-miR-501-3p,hsa-miR-133a-3p,hsa-miR-6722-3p,hsa-miR-181…
Focal adhesion	194	101	7.00835e+08	path:hsa04510	ITGA3,HGF,BIRC3,PIK3CB,PPP1R12A,MYLK,RHOA,ROCK1,CDC42,PPP1R12B,PAK3,ITGA8,COL4A4,GSK3B,PXN,COL9A3,MAPK1,PDGFB,SOS2,ARHGAP5,LAMA1,XIAP,FLT1,AKT2,ITGB8,CAV2,MET,MAPK8,COL1A1,CCND1,COL9A1,CCND3,VEGFA,PDGFRB,ITGA4,FN1,SOS1,TNR,RAP1A,AKT3,PIK3R3,CCND2,PGF,PIK3CA,VASP,ELK1,RAP1B,ACTN4,PAK4,LAMA5,DIAPH1,RAF1,VAV3,ROCK2,PDGFRA,COL4A2,LAMC1,THBS1,PAK6,ITGAV,PARVG,IGF1R,MYLK3,PDPK1,ERBB2,ITGA10,PIK3R1,MYLK…	hsa-miR-133a-3p,hsa-miR-199a-3p,hsa-miR-199b-3p,hsa-miR-654-5p,hsa-miR-6722-3p,hsa-miR-26a-5p,hsa-miR-26b-5p,hsa-miR-374b-5p,hsa-miR-1197,hsa-miR-214-3p,hsa-miR-23a-3p,hsa-miR-27a-3p,hsa-miR-15a-5p,hsa-miR-497-3p,hsa-miR-214-5p,hsa-miR-127-5p,hsa-miR-501-3p,hsa-miR-542-3p,hsa-miR-452-5p,hsa-miR-106b-5p,hsa-miR-3120-3p,hsa-miR-199a-5p,hsa-miR-376a-5p,hsa-miR-194-5p,hsa-miR-20b-5p,hsa-miR-500a-3p,h…
Endometrial cancer	58	38	7.04468e+08	path:hsa05213	BAK1,PIK3CB,MLH1,GSK3B,MAPK1,SOS2,AXIN1,AKT2,CCND1,SOS1,AKT3,PIK3R3,FOXO3,PIK3CA,POLK,CDKN1A,ELK1,RAF1,CASP9,KRAS,DDB2,APC,LEF1,PDPK1,ERBB2,PIK3R1,EGFR,TCF7L2,TCF7L1,BRAF,ILK,CTNNB1,AXIN2,MAP2K1,PTEN,GRB2,CTNNA3,NRAS	hsa-miR-26a-5p,hsa-miR-26b-5p,hsa-miR-27a-3p,hsa-miR-199a-3p,hsa-miR-199b-3p,hsa-miR-214-3p,hsa-miR-23a-3p,hsa-miR-3614-5p,hsa-miR-452-5p,hsa-miR-106b-5p,hsa-miR-199a-5p,hsa-miR-194-5p,hsa-miR-378a-3p,hsa-miR-511-5p,hsa-miR-501-3p,hsa-miR-15a-5p,hsa-miR-3120-5p,hsa-miR-654-5p,hsa-miR-3591-3p,hsa-miR-374b-5p,hsa-miR-133a-3p,hsa-miR-20b-5p,hsa-miR-181a-3p,hsa-miR-193a-5p,hsa-miR-542-3p,hsa-miR-3120…
Transcriptional misregulation in cancer	158	85	7.06801e+08	path:hsa05202	WNT16,ETV1,BIRC3,BAK1,FUT8,CDK14,NGFR,SPI1,TCF3,HOXA9,RUNX1T1,MEF2C,CCNT2,FUS,IL2RB,SIX4,FLT1,EYA1,DOT1L,MET,DDX5,WHSC1,KLF3,CDKN1B,ID2,KMT2A,CCND2,NR4A3,POLK,PLAU,CDKN1A,PAX8,GRIA3,MAX,SIX1,BCL11B,CCNT1,PPARG,H3F3B,MYCN,DDB2,MDM2,BMP2K,DUSP6,BCL2A1,IGF1R,PML,NCOR1,SS18,PRCC,IGFBP3,KDM6A,ZEB1,ATM,FOXO1,FLI1,TSPAN7,ERG,ELK4,RUNX1,REL,H3F3A,TGFBR2,HPGD,SPINT1,PBX3,BMI1,PTK2,IL8,SMAD1,BCL2L1,MLLT3,J…	hsa-miR-374b-5p,hsa-miR-106b-5p,hsa-miR-20b-5p,hsa-miR-452-5p,hsa-miR-3120-3p,hsa-miR-1197,hsa-miR-26a-5p,hsa-miR-26b-5p,hsa-miR-27a-3p,hsa-miR-342-3p,hsa-miR-194-5p,hsa-miR-497-3p,hsa-miR-885-5p,hsa-miR-133a-3p,hsa-miR-3591-3p,hsa-miR-542-3p,hsa-miR-214-3p,hsa-miR-501-3p,hsa-miR-199a-3p,hsa-miR-15a-5p,hsa-miR-3120-5p,hsa-miR-6795-5p,hsa-miR-23a-3p,hsa-miR-127-5p,hsa-miR-511-5p,hsa-miR-6722-3p,hs…
Insulin resistance	104	60	9.155e+08	path:hsa04931	PIK3CB,CREB3L3,PRKCQ,RPS6KA2,RPS6KA6,GSK3B,PYGL,PYGB,IKBKB,GYS1,AKT2,PRKAG2,MAPK8,RPS6KB1,PPARGC1A,AKT3,PIK3R3,CREB1,PPP2R4,PPP1R3C,PIK3CA,NR1H2,GFPT2,PRKAB2,PRKAA1,PPP1R3D,TBC1D4,PDPK1,G6PC3,PTPRF,PIK3R1,CREB5,OGT,FOXO1,PPP1R3A,PPARGC1B,CRTC2,PRKAA2,PRKCD,PRKCB,STAT3,IRS1,INSR,PRKCE,PTEN,PPP1CA,PPP1R3B,MLXIP,RPS6KA3,PTPN11,SLC2A4,PRKAG1,CREB3L2,IRS2,PPP1CC,PPARA,GFPT1,MGEA5,MTOR,PPP1CB	hsa-miR-199a-3p,hsa-miR-199b-3p,hsa-miR-214-3p,hsa-miR-23a-3p,hsa-miR-193a-5p,hsa-miR-3120-5p,hsa-miR-26a-5p,hsa-miR-26b-5p,hsa-miR-106b-5p,hsa-miR-452-5p,hsa-miR-27a-3p,hsa-miR-133a-3p,hsa-miR-122-5p,hsa-miR-194-5p,hsa-miR-1197,hsa-miR-15a-5p,hsa-miR-181a-2-3p,hsa-miR-3120-3p,hsa-miR-497-3p,hsa-miR-511-5p,hsa-miR-654-5p,hsa-miR-378a-3p,hsa-miR-500a-3p,hsa-miR-501-3p,hsa-miR-20b-5p,hsa-miR-374b-5…
Colorectal cancer	85	51	9.30731e+08	path:hsa05210	BAK1,PIK3CB,RHOA,MLH1,GSK3B,BIRC5,TGFB2,MAPK1,SOS2,AXIN1,AKT2,BBC3,TGFBR1,MAPK8,RPS6KB1,CCND1,MSH3,SOS1,MSH6,AKT3,PIK3R3,TGFB3,PIK3CA,POLK,CDKN1A,EREG,RAF1,CASP9,KRAS,DDB2,APC,LEF1,SMAD4,PMAIP1,PIK3R1,EGFR,TCF7L2,TCF7L1,BCL2L11,BRAF,TGFBR2,CTNNB1,AXIN2,MAP2K1,FOS,BCL2,CYCS,SMAD2,GRB2,MTOR,NRAS	hsa-miR-26a-5p,hsa-miR-26b-5p,hsa-miR-27a-3p,hsa-miR-199a-3p,hsa-miR-199b-3p,hsa-miR-214-3p,hsa-miR-23a-3p,hsa-miR-133a-3p,hsa-miR-497-3p,hsa-miR-3614-5p,hsa-miR-452-5p,hsa-miR-199a-5p,hsa-miR-106b-5p,hsa-miR-194-5p,hsa-miR-654-5p,hsa-miR-15a-5p,hsa-miR-181a-2-3p,hsa-miR-3120-3p,hsa-miR-3120-5p,hsa-miR-378a-3p,hsa-miR-511-5p,hsa-miR-501-3p,hsa-miR-374b-5p,hsa-miR-20b-5p,hsa-miR-181a-3p,hsa-miR-19…
Human papillomavirus infection	298	145	1.13079e+09	path:hsa05165	WNT16,CREBBP,ITGA3,FAS,TBPL1,BAK1,PIK3CB,CREB3L3,PKM,CDC42,PRKACA,MPP5,PPP2R3A,PTGS2,DLG1,ITGA8,PSEN1,RBL1,COL4A4,GSK3B,GNAS,PXN,PPP2R3C,COL9A3,MAPK1,EP300,SOS2,JAG1,LAMA1,AXIN1,TSC2,RBL2,FZD3,IKBKB,PPP2CB,CCNE1,AKT2,TYK2,PPP2R1A,CDK6,ITGB8,LFNG,RHEB,WNT3,RPS6KB1,COL1A1,CCND1,WNT5B,CDKN1B,FZD10,CHD4,COL9A1,CCND3,PPP2R5D,VEGFA,PPP2CA,CSNK1A1,PDGFRB,ATP6V0E1,WNT5A,ATP6V1A,ITGA4,FN1,SOS1,ATP6V1B1,TN…	hsa-miR-374b-5p,hsa-miR-26a-5p,hsa-miR-26b-5p,hsa-miR-133a-3p,hsa-miR-199a-3p,hsa-miR-199b-3p,hsa-miR-654-5p,hsa-miR-6722-3p,hsa-miR-542-3p,hsa-miR-15a-5p,hsa-miR-3120-3p,hsa-miR-27a-3p,hsa-miR-214-3p,hsa-miR-23a-3p,hsa-miR-193a-5p,hsa-miR-3120-5p,hsa-miR-378a-3p,hsa-miR-122-5p,hsa-miR-6795-5p,hsa-miR-199a-5p,hsa-miR-497-3p,hsa-miR-106b-5p,hsa-miR-146a-5p,hsa-miR-452-5p,hsa-miR-342-3p,hsa-miR-511…
Cellular senescence	153	82	1.22822e+09	path:hsa04218	SLC25A5,PIK3CB,HIPK2,NFATC3,FBXW11,VDAC3,RBL1,TGFB2,SIRT1,MAPK1,MYBL2,NFATC2,TSC2,RBL2,NBN,CCNE1,AKT2,CDK6,RHEB,TGFBR1,PPP3CB,CCND1,HIPK3,MAPK14,E2F3,CCND3,RAD50,AKT3,PIK3R3,FOXO3,CCND2,TGFB3,PPP3CC,PIK3CA,ITPR2,CDK2,CDKN1A,CALML4,RAF1,KRAS,E2F5,RRAS2,ETS1,MDM2,PPP3CA,RB1,CALM2,PIK3R1,IGFBP3,ATM,CHEK1,FOXO1,ITPR1,RAD9B,SLC25A4,ZFP36L2,MRAS,SQSTM1,RBBP4,HIPK1,TGFBR2,CDC25A,TSC1,BTRC,MAP2K1,IL8,CDK…	hsa-miR-133a-3p,hsa-miR-199a-3p,hsa-miR-199b-3p,hsa-miR-214-3p,hsa-miR-23a-3p,hsa-miR-27a-3p,hsa-miR-15a-5p,hsa-miR-374b-5p,hsa-miR-452-5p,hsa-miR-374c-3p,hsa-miR-106b-5p,hsa-miR-146a-5p,hsa-miR-199a-5p,hsa-miR-122-5p,hsa-miR-184,hsa-miR-1197,hsa-miR-654-5p,hsa-miR-26a-5p,hsa-miR-194-5p,hsa-miR-181a-2-3p,hsa-miR-26b-5p,hsa-miR-501-3p,hsa-miR-378a-3p,hsa-miR-511-5p,hsa-miR-542-3p,hsa-miR-342-3p,hs…
Spinocerebellar ataxia	88	52	1.40802e+09	path:hsa05017	RB1CC1,TBPL1,PIK3CB,PUM2,ATXN3,ATG2B,RORA,ATP2A3,CIC,ULK2,FGF14,AKT2,GRIN2D,MAPK8,ATG2A,AMBRA1,AKT3,PIK3R3,GRIA2,PIK3CA,ITPR2,ATXN1,GRIA3,ATG14,ATXN10,KCNC3,TRPC3,CACNA1A,PIK3R1,VLDLR,NRBF2,ITPR1,GRIA1,GNAQ,WIPI2,OMA1,PRKCB,RBPJ,ATXN2L,KCND3,DAB1,SPTBN2,ATP2A2,ULK1,PLCB1,SP1,RELN,PIK3R4,MAP3K5,MTOR,OPA1,ATXN1L	hsa-miR-378a-3p,hsa-miR-133a-3p,hsa-miR-542-3p,hsa-miR-15a-5p,hsa-miR-3120-3p,hsa-miR-199a-3p,hsa-miR-199b-3p,hsa-miR-214-3p,hsa-miR-23a-3p,hsa-miR-497-3p,hsa-miR-106b-5p,hsa-miR-6795-5p,hsa-miR-27a-3p,hsa-miR-374b-5p,hsa-miR-6722-3p,hsa-miR-26a-5p,hsa-miR-26b-5p,hsa-miR-194-5p,hsa-miR-181a-2-3p,hsa-miR-3120-5p,hsa-miR-654-5p,hsa-miR-501-3p,hsa-miR-342-3p,hsa-miR-3591-3p,hsa-miR-127-5p,hsa-miR-37…
Longevity regulating pathway	86	51	1.47757e+09	path:hsa04211	ADIPOR2,RB1CC1,PIK3CB,CREB3L3,PRKACA,SESN1,SIRT1,TSC2,AKT2,RHEB,PRKAG2,RPS6KB1,PPARGC1A,CAMKK2,SOD2,ATF2,AKT3,PIK3R3,CREB1,FOXO3,CAT,PIK3CA,ADCY4,SESN2,PRKAB2,PPARG,PRKAA1,KL,KRAS,EIF4E2,IGF1R,PIK3R1,CREB5,SESN3,FOXO1,EIF4E,CAMK4,PRKAA2,ADCY1,TSC1,IRS1,INSR,ADCY6,ULK1,PRKAG1,CREB3L2,IRS2,EIF4EBP1,MTOR,AKT1S1,NRAS	hsa-miR-199a-3p,hsa-miR-23a-3p,hsa-miR-26a-5p,hsa-miR-378a-3p,hsa-miR-133a-3p,hsa-miR-199b-3p,hsa-miR-214-3p,hsa-miR-193a-5p,hsa-miR-3120-5p,hsa-miR-6795-5p,hsa-miR-15a-5p,hsa-miR-199a-5p,hsa-miR-1197,hsa-miR-654-5p,hsa-miR-194-5p,hsa-miR-27a-3p,hsa-miR-497-3p,hsa-miR-511-5p,hsa-miR-106b-5p,hsa-miR-26b-5p,hsa-miR-374b-5p,hsa-miR-3591-3p,hsa-miR-20b-5p,hsa-miR-3120-3p,hsa-miR-181a-2-3p,hsa-miR-342…
ErbB signaling pathway	82	49	1.61942e+09	path:hsa04012	PIK3CB,ERBB3,MAP2K4,CAMK2A,MAP2K7,PAK3,GSK3B,MAPK1,SOS2,AKT2,MAPK8,RPS6KB1,GAB1,CBL,CDKN1B,HBEGF,CBLB,SOS1,AKT3,PIK3R3,PIK3CA,CDKN1A,EREG,ELK1,PAK4,RAF1,KRAS,PAK6,ERBB2,ABL2,CAMK2D,PIK3R1,EGFR,CAMK2G,PAK1,BRAF,NCK1,PRKCB,CRK,MAP2K1,PTK2,STAT5B,GRB2,ERBB4,PAK2,SHC4,EIF4EBP1,MTOR,NRAS	hsa-miR-199a-3p,hsa-miR-199b-3p,hsa-miR-214-3p,hsa-miR-23a-3p,hsa-miR-199a-5p,hsa-miR-27a-3p,hsa-miR-3591-3p,hsa-miR-654-5p,hsa-miR-501-3p,hsa-miR-542-3p,hsa-miR-26a-5p,hsa-miR-26b-5p,hsa-miR-452-5p,hsa-miR-106b-5p,hsa-miR-194-5p,hsa-miR-15a-5p,hsa-miR-181a-2-3p,hsa-miR-3120-3p,hsa-miR-3120-5p,hsa-miR-497-3p,hsa-miR-20b-5p,hsa-miR-1197,hsa-miR-374b-5p,hsa-miR-133a-3p,hsa-miR-378a-3p,hsa-miR-181a-…
EGFR tyrosine kinase inhibitor resistance	78	47	1.76221e+09	path:hsa01521	HGF,PIK3CB,ERBB3,GSK3B,JAK2,MAPK1,PDGFB,SOS2,AKT2,MET,RPS6KB1,GAB1,VEGFA,PDGFRB,SOS1,AKT3,PIK3R3,FOXO3,PIK3CA,RAF1,KRAS,PDGFRA,EIF4E2,FGF2,IGF1R,ERBB2,PIK3R1,EGFR,EIF4E,BCL2L11,BRAF,IL6R,JAK1,PRKCB,AXL,STAT3,MAP2K1,BCL2L1,BCL2,PTEN,GRB2,SHC4,EIF4EBP1,NF1,PDGFA,MTOR,NRAS	hsa-miR-26a-5p,hsa-miR-26b-5p,hsa-miR-374b-5p,hsa-miR-199a-3p,hsa-miR-199b-3p,hsa-miR-214-3p,hsa-miR-23a-3p,hsa-miR-199a-5p,hsa-miR-452-5p,hsa-miR-27a-3p,hsa-miR-3120-3p,hsa-miR-106b-5p,hsa-miR-194-5p,hsa-miR-500a-3p,hsa-miR-20b-5p,hsa-miR-15a-5p,hsa-miR-133a-3p,hsa-miR-501-3p,hsa-miR-3120-5p,hsa-miR-654-5p,hsa-miR-3591-3p,hsa-miR-181a-3p,hsa-miR-342-3p,hsa-miR-181a-2-3p,hsa-miR-378a-3p,hsa-miR-5…
Hepatocellular carcinoma	157	82	4.23481e+09	path:hsa05225	WNT16,DPF1,HGF,BAK1,ARID1B,PIK3CB,SMARCD1,LRP6,SMARCE1,GSK3B,TGFB2,MAPK1,HMOX1,SOS2,AXIN1,FZD3,AKT2,CDK6,MET,TGFBR1,WNT3,RPS6KB1,GAB1,CCND1,WNT5B,FZD10,E2F3,CSNK1A1,WNT5A,SOS1,NFE2L2,AKT3,PIK3R3,ARID1A,TGFB3,PIK3CA,POLK,CDKN1A,ELK1,SMARCA4,PHF10,RAF1,KRAS,DDB2,APC,LEF1,SMARCC2,RB1,IGF1R,SMAD4,PIK3R1,EGFR,TCF7L2,TCF7L1,BRAF,LRP5,WNT4,FZD5,TGFBR2,PBRM1,FZD6,BRD7,PRKCB,IGF2,CTNNB1,AXIN2,MAP2K1,WNT10…	hsa-miR-374b-5p,hsa-miR-511-5p,hsa-miR-26a-5p,hsa-miR-26b-5p,hsa-miR-27a-3p,hsa-miR-193a-5p,hsa-miR-3120-3p,hsa-miR-342-3p,hsa-miR-452-5p,hsa-miR-199a-3p,hsa-miR-199b-3p,hsa-miR-214-3p,hsa-miR-23a-3p,hsa-miR-378a-3p,hsa-miR-133a-3p,hsa-miR-15a-5p,hsa-miR-3591-3p,hsa-miR-497-3p,hsa-miR-199a-5p,hsa-miR-106b-5p,hsa-miR-122-5p,hsa-miR-194-5p,hsa-miR-181a-2-3p,hsa-miR-501-3p,hsa-miR-500a-3p,hsa-miR-20…
Long-term potentiation	62	38	6.5307e+09	path:hsa04720	CREBBP,CAMK2A,RPS6KA2,PRKACA,RPS6KA6,MAPK1,EP300,GRIN2D,PPP3CB,RAP1A,GRIA2,PPP3CC,ITPR2,RAP1B,CALML4,RAF1,KRAS,PPP3CA,CALM2,CAMK2D,CAMK2G,ITPR1,CAMK4,GRIA1,GNAQ,BRAF,ADCY1,PRKCB,MAP2K1,PPP1CA,RPS6KA3,PLCB1,PPP1CC,PPP3R2,CALM1,NRAS,PPP1CB,PPP3R1	hsa-miR-26a-5p,hsa-miR-26b-5p,hsa-miR-654-5p,hsa-miR-106b-5p,hsa-miR-6795-5p,hsa-miR-199a-3p,hsa-miR-27a-3p,hsa-miR-342-3p,hsa-miR-497-3p,hsa-miR-511-5p,hsa-miR-23a-3p,hsa-miR-374b-5p,hsa-miR-133a-3p,hsa-miR-501-3p,hsa-miR-500a-3p,hsa-miR-3591-3p,hsa-miR-378a-3p,hsa-miR-193a-5p,hsa-miR-181a-3p,hsa-miR-15a-5p,hsa-miR-6722-3p,hsa-miR-452-5p,hsa-miR-885-5p,hsa-miR-374c-3p,hsa-miR-1197,hsa-miR-20b-5p…
Chronic myeloid leukemia	75	44	8.02442e+09	path:hsa05220	BAK1,PIK3CB,MECOM,TGFB2,MAPK1,SOS2,IKBKB,AKT2,CDK6,TGFBR1,CCND1,CBL,CDKN1B,E2F3,SOS1,AKT3,PIK3R3,TGFB3,PIK3CA,POLK,CDKN1A,RAF1,KRAS,DDB2,MDM2,RB1,SMAD4,PIK3R1,BRAF,RUNX1,CTBP1,TGFBR2,CRK,MAP2K1,BCL2L1,STAT5B,CTBP2,GRB2,PTPN11,SHC4,BCR,HDAC2,NRAS,CHUK	hsa-miR-26a-5p,hsa-miR-26b-5p,hsa-miR-27a-3p,hsa-miR-199a-3p,hsa-miR-199b-3p,hsa-miR-214-3p,hsa-miR-23a-3p,hsa-miR-122-5p,hsa-miR-133a-3p,hsa-miR-199a-5p,hsa-miR-106b-5p,hsa-miR-194-5p,hsa-miR-15a-5p,hsa-miR-181a-2-3p,hsa-miR-501-3p,hsa-miR-452-5p,hsa-miR-378a-3p,hsa-miR-511-5p,hsa-miR-1197,hsa-miR-374b-5p,hsa-miR-342-3p,hsa-miR-3120-5p,hsa-miR-654-5p,hsa-miR-20b-5p,hsa-miR-181a-3p,hsa-miR-127-5p…
Hepatitis B	144	75	9.92294e+09	path:hsa05161	CREBBP,BID,FAS,PIK3CB,TAB2,CREB3L3,MAP2K4,NFATC3,MAP2K7,VDAC3,BIRC5,TGFB2,MAP3K1,JAK2,MAPK1,EP300,SOS2,NFATC2,IKBKB,CCNE1,AKT2,TYK2,JAK3,TGFBR1,DDX58,MAPK8,MAPK14,E2F3,SOS1,ATF2,AKT3,PIK3R3,CREB1,TGFB3,APAF1,PIK3CA,EGR2,CDK2,CDKN1A,ELK1,TRAF3,RAF1,CASP9,KRAS,YWHAQ,DDB2,TLR4,RB1,SMAD4,PIK3R1,CREB5,BRAF,JAK1,TGFBR2,YWHAZ,PRKCB,YWHAB,DDB1,STAT3,MAP2K1,IL8,FOS,BCL2,CYCS,STAT5B,TRAF6,GRB2,CREB3L2,TBK1…	hsa-miR-26a-5p,hsa-miR-26b-5p,hsa-miR-27a-3p,hsa-miR-374b-5p,hsa-miR-199a-3p,hsa-miR-199b-3p,hsa-miR-214-3p,hsa-miR-23a-3p,hsa-miR-511-5p,hsa-miR-193a-5p,hsa-miR-3120-5p,hsa-miR-3591-3p,hsa-miR-15a-5p,hsa-miR-497-3p,hsa-miR-199a-5p,hsa-miR-106b-5p,hsa-miR-1197,hsa-miR-20b-5p,hsa-miR-3120-3p,hsa-miR-342-3p,hsa-miR-184,hsa-miR-194-5p,hsa-miR-6722-3p,hsa-miR-452-5p,hsa-miR-181a-2-3p,hsa-miR-501-3p,h…
Wnt signaling pathway	147	76	0.000122296044158722	path:hsa04310	WNT16,CREBBP,RHOA,LRP6,CAMK2A,PRKACA,NFATC3,FBXW11,PSEN1,GSK3B,NLK,BAMBI,CBY1,EP300,DAAM1,CHD8,NFATC2,CSNK2A1,TBL1X,AXIN1,FZD3,SFRP1,WISP1,MAPK8,PPP3CB,DKK1,WNT3,CCND1,WNT5B,FZD10,CCND3,CSNK1A1,WNT5A,CACYBP,CCND2,PPP3CC,LGR6,ROCK2,APC,LEF1,PPP3CA,SMAD4,CAMK2D,RSPO3,RSPO2,CAMK2G,TCF7L2,TCF7L1,DKK2,WIF1,CTBP1,LRP5,WNT4,VANGL2,FZD5,FZD6,BTRC,PRKCB,SOST,CTNNB1,AXIN2,CXXC4,WNT10B,VANGL1,FZD4,CTBP2,FOS…	hsa-miR-374b-5p,hsa-miR-26a-5p,hsa-miR-26b-5p,hsa-miR-133a-3p,hsa-miR-497-3p,hsa-miR-15a-5p,hsa-miR-452-5p,hsa-miR-654-5p,hsa-miR-6795-5p,hsa-miR-23a-3p,hsa-miR-199a-3p,hsa-miR-199b-3p,hsa-miR-374c-3p,hsa-miR-27a-3p,hsa-miR-214-3p,hsa-miR-3120-3p,hsa-miR-511-5p,hsa-miR-106b-5p,hsa-miR-342-3p,hsa-miR-500a-3p,hsa-miR-20b-5p,hsa-miR-184,hsa-miR-194-5p,hsa-miR-885-5p,hsa-miR-181a-2-3p,hsa-miR-3120-5p…
Oocyte meiosis	111	60	0.00012549371713382	path:hsa04114	CDC27,SLK,CAMK2A,RPS6KA2,PRKACA,RPS6KA6,FBXW11,PGR,AURKA,CDC23,MAPK1,PPP2CB,CCNE1,PPP2R1A,PPP3CB,CPEB3,SMC3,FBXO5,MAPK14,PPP2R5D,PPP2CA,CPEB4,MAD2L2,PPP3CC,ITPR2,CDK2,CALML4,ANAPC13,ADCY4,YWHAQ,ESPL1,CPEB2,PPP2R1B,PPP3CA,IGF1R,CALM2,CAMK2D,CAMK2G,ITPR1,ANAPC1,PPP2R5E,MAD2L1,ADCY1,YWHAZ,BTRC,YWHAB,MAP2K1,AR,YWHAG,CDK1,PPP1CA,ADCY6,RPS6KA3,PPP1CC,PPP3R2,ANAPC7,CALM1,PPP1CB,CPEB1,PPP3R1	hsa-miR-27a-3p,hsa-miR-15a-5p,hsa-miR-106b-5p,hsa-miR-20b-5p,hsa-miR-194-5p,hsa-miR-654-5p,hsa-miR-6795-5p,hsa-miR-26a-5p,hsa-miR-26b-5p,hsa-miR-374b-5p,hsa-miR-452-5p,hsa-miR-199a-3p,hsa-miR-199b-3p,hsa-miR-374c-3p,hsa-miR-342-3p,hsa-miR-497-3p,hsa-miR-23a-3p,hsa-miR-133a-3p,hsa-miR-214-3p,hsa-miR-885-5p,hsa-miR-127-5p,hsa-miR-3591-3p,hsa-miR-500a-3p,hsa-miR-501-3p,hsa-miR-193a-5p,hsa-miR-1197,h…
Neurotrophin signaling pathway	118	63	0.000138513035823469	path:hsa04722	PIK3CB,NGFR,RHOA,CAMK2A,CDC42,RPS6KA2,RPS6KA6,MAP2K7,TP73,PSEN1,GSK3B,MAP3K1,MAPK1,SOS2,RIPK2,IKBKB,AKT2,MAPK8,GAB1,PRDM4,MAPK14,SOS1,RAP1A,AKT3,PIK3R3,FOXO3,PIK3CA,RAP1B,CALML4,RAF1,KRAS,IRAK2,SORT1,NTRK3,PDPK1,ARHGDIA,CALM2,CAMK2D,PIK3R1,NTRK2,CAMK2G,CAMK4,BRAF,PRKCD,FRS2,MAPK7,NGFRAP1,CRK,MAP2K1,IRS1,BCL2,TRAF6,RPS6KA3,GRB2,PTPN11,IRAK1,SHC4,NTF3,MAP3K5,IRAK4,CALM1,MAP3K3,NRAS	hsa-miR-199a-3p,hsa-miR-199b-3p,hsa-miR-214-3p,hsa-miR-23a-3p,hsa-miR-27a-3p,hsa-miR-133a-3p,hsa-miR-497-3p,hsa-miR-654-5p,hsa-miR-106b-5p,hsa-miR-26a-5p,hsa-miR-26b-5p,hsa-miR-452-5p,hsa-miR-1197,hsa-miR-20b-5p,hsa-miR-3120-3p,hsa-miR-3591-3p,hsa-miR-199a-5p,hsa-miR-194-5p,hsa-miR-15a-5p,hsa-miR-181a-2-3p,hsa-miR-3120-5p,hsa-miR-501-3p,hsa-miR-374b-5p,hsa-miR-378a-3p,hsa-miR-193a-5p,hsa-miR-181a…
Human cytomegalovirus infection	199	98	0.000160635088699397	path:hsa05163	BID,FAS,BAK1,PTGER3,PIK3CB,CREB3L3,GNAI3,RHOA,ROCK1,GNB5,PRKACA,NFATC3,PTGS2,GNB1,GSK3B,GNAS,PXN,MAPK1,SOS2,NFATC2,TSC2,IKBKB,AKT2,CDK6,RHEB,CXCL12,PPP3CB,RPS6KB1,CCND1,MAPK14,E2F3,VEGFA,GNB4,SOS1,ATF2,AKT3,PIK3R3,CREB1,GNA13,PPP3CC,PIK3CA,ITPR2,CDKN1A,PTGER2,ELK1,GNG13,CALML4,ADCY4,RAF1,ARHGEF11,CASP9,KRAS,ROCK2,PDGFRA,MDM2,ITGAV,PPP3CA,RB1,CALM2,PIK3R1,CREB5,EGFR,ITPR1,GNAQ,IL6R,JAK1,ADCY1,TSC1…	hsa-miR-27a-3p,hsa-miR-26a-5p,hsa-miR-26b-5p,hsa-miR-374b-5p,hsa-miR-199a-3p,hsa-miR-199b-3p,hsa-miR-214-3p,hsa-miR-23a-3p,hsa-miR-193a-5p,hsa-miR-3120-5p,hsa-miR-133a-3p,hsa-miR-15a-5p,hsa-miR-3591-3p,hsa-miR-497-3p,hsa-miR-214-5p,hsa-miR-106b-5p,hsa-miR-542-3p,hsa-miR-6795-5p,hsa-miR-184,hsa-miR-452-5p,hsa-miR-199a-5p,hsa-miR-1197,hsa-miR-654-5p,hsa-miR-194-5p,hsa-miR-181a-2-3p,hsa-miR-501-3p,h…
Thyroid hormone signaling pathway	117	62	0.000205637917390806	path:hsa04919	CREBBP,MED24,ATP1A2,MED17,PIK3CB,PFKP,ATP1B3,PRKACA,ATP2A3,GSK3B,NCOA1,SLC9A1,ESR1,MAPK1,EP300,HIF1A,TSC2,AKT2,ATP1A3,RHEB,MED13,CCND1,SLC16A10,KAT2B,AKT3,PIK3R3,PIK3CA,PFKFB2,NCOA3,MED1,THRA,RAF1,CASP9,KRAS,NOTCH2,MDM2,TBC1D4,ITGAV,NCOA2,PDPK1,NCOR1,ATP1B1,PIK3R1,FOXO1,THRB,WNT4,ATP1A1,PRKCB,CTNNB1,MAP2K1,RCAN2,ATP2A2,MED14,PLCB1,MED12,HDAC2,DIO3,PLN,MTOR,NOTCH4,DIO2,NRAS	hsa-miR-26a-5p,hsa-miR-26b-5p,hsa-miR-214-3p,hsa-miR-106b-5p,hsa-miR-497-3p,hsa-miR-6795-5p,hsa-miR-199a-3p,hsa-miR-199b-3p,hsa-miR-23a-3p,hsa-miR-20b-5p,hsa-miR-342-3p,hsa-miR-452-5p,hsa-miR-27a-3p,hsa-miR-374b-5p,hsa-miR-122-5p,hsa-miR-511-5p,hsa-miR-501-3p,hsa-miR-133a-3p,hsa-miR-1197,hsa-miR-654-5p,hsa-miR-194-5p,hsa-miR-199a-5p,hsa-miR-378a-3p,hsa-miR-15a-5p,hsa-miR-3120-5p,hsa-miR-3591-3p,h…
Melanoma	63	37	0.000281595411558527	path:hsa05218	HGF,BAK1,PIK3CB,FGFR1,MAPK1,PDGFB,FGF9,AKT2,CDK6,MET,CCND1,E2F3,FGF1,PDGFRB,AKT3,PIK3R3,PIK3CA,POLK,CDKN1A,RAF1,KRAS,DDB2,PDGFRA,MDM2,FGF2,RB1,FGF7,IGF1R,PIK3R1,EGFR,FGF18,BRAF,MAP2K1,PTEN,MITF,PDGFA,NRAS	hsa-miR-26a-5p,hsa-miR-26b-5p,hsa-miR-374b-5p,hsa-miR-27a-3p,hsa-miR-199a-3p,hsa-miR-199b-3p,hsa-miR-214-3p,hsa-miR-23a-3p,hsa-miR-106b-5p,hsa-miR-3120-3p,hsa-miR-194-5p,hsa-miR-15a-5p,hsa-miR-181a-2-3p,hsa-miR-501-3p,hsa-miR-500a-3p,hsa-miR-378a-3p,hsa-miR-511-5p,hsa-miR-342-3p,hsa-miR-452-5p,hsa-miR-133a-3p,hsa-miR-6722-3p,hsa-miR-3120-5p,hsa-miR-654-5p,hsa-miR-20b-5p,hsa-miR-181a-3p,hsa-miR-11…
Adherens junction	70	40	0.00036037016744342	path:hsa04520	CREBBP,FARP2,SNAI2,RHOA,CDC42,FGFR1,NLK,MAPK1,EP300,CSNK2A1,TJP1,MET,WASL,TGFBR1,PVRL1,WASF1,SSX2IP,PVRL2,ACTN4,LMO7,LEF1,IGF1R,IQGAP1,SMAD4,ERBB2,PTPRF,EGFR,PARD3,TCF7L2,PTPRJ,FER,TCF7L1,WASF2,TGFBR2,CTNNB1,INSR,YES1,PVRL3,CTNNA3,CTNND1	hsa-miR-26a-5p,hsa-miR-26b-5p,hsa-miR-27a-3p,hsa-miR-452-5p,hsa-miR-511-5p,hsa-miR-133a-3p,hsa-miR-497-3p,hsa-miR-199a-3p,hsa-miR-214-3p,hsa-miR-3120-3p,hsa-miR-106b-5p,hsa-miR-342-3p,hsa-miR-15a-5p,hsa-miR-23a-3p,hsa-miR-501-3p,hsa-miR-500a-3p,hsa-miR-194-5p,hsa-miR-199a-5p,hsa-miR-3591-3p,hsa-miR-122-5p,hsa-miR-199b-3p,hsa-miR-374b-5p,hsa-miR-181a-2-3p,hsa-miR-378a-3p,hsa-miR-214-5p,hsa-miR-312…
Glioma	75	42	0.00046720411651291	path:hsa05214	BAK1,PIK3CB,CAMK2A,MAPK1,PDGFB,SOS2,AKT2,CDK6,CCND1,E2F3,PDGFRB,SOS1,AKT3,PIK3R3,PIK3CA,POLK,CDKN1A,CALML4,RAF1,KRAS,DDB2,PDGFRA,MDM2,RB1,IGF1R,CALM2,CAMK2D,PIK3R1,EGFR,CAMK2G,CAMK4,BRAF,PRKCB,MAP2K1,PTEN,GRB2,CAMK1D,SHC4,PDGFA,CALM1,MTOR,NRAS	hsa-miR-26a-5p,hsa-miR-26b-5p,hsa-miR-27a-3p,hsa-miR-199a-3p,hsa-miR-199b-3p,hsa-miR-214-3p,hsa-miR-23a-3p,hsa-miR-654-5p,hsa-miR-106b-5p,hsa-miR-3120-3p,hsa-miR-199a-5p,hsa-miR-194-5p,hsa-miR-15a-5p,hsa-miR-181a-2-3p,hsa-miR-501-3p,hsa-miR-378a-3p,hsa-miR-511-5p,hsa-miR-342-3p,hsa-miR-452-5p,hsa-miR-133a-3p,hsa-miR-3120-5p,hsa-miR-374b-5p,hsa-miR-20b-5p,hsa-miR-193a-5p,hsa-miR-181a-3p,hsa-miR-11…
Protein processing in endoplasmic reticulum	162	80	0.00055052983875874	path:hsa04141	MBTPS2,SEC63,BAK1,SEC61A1,ATXN3,TRAM1,DNAJA2,SEL1L,UBE2D1,DERL2,LMAN1,SEC31B,MAP2K7,DNAJC10,HSP90AA1,DNAJA1,ERO1LB,NSFL1C,GANAB,HSP90AB1,SEC23A,DNAJC5,TUSC3,SEC61B,MAPK8,UBE2D3,WFS1,HSPA8,MAN1A1,BAG2,SEC24A,SSR3,NFE2L2,EDEM3,FBXO6,MAN1C1,ATF6,RPN2,RAD23B,SSR1,HSPA2,CANX,UBE4B,UBE2D2,DNAJB1,UBE2G1,EIF2S1,EDEM1,STT3A,UBQLN1,CKAP4,UGGT1,DERL1,PREB,SEC24B,PDIA6,MARCH6,HYOU1,NGLY1,SAR1B,SEC13,STT3B,DN…	hsa-miR-374b-5p,hsa-miR-500a-3p,hsa-miR-501-3p,hsa-miR-26a-5p,hsa-miR-26b-5p,hsa-miR-27a-3p,hsa-miR-23a-3p,hsa-miR-181a-2-3p,hsa-miR-133a-3p,hsa-miR-15a-5p,hsa-miR-380-5p,hsa-miR-199a-3p,hsa-miR-106b-5p,hsa-miR-20b-5p,hsa-miR-1197,hsa-miR-194-5p,hsa-miR-193a-5p,hsa-miR-6722-3p,hsa-miR-497-3p,hsa-miR-452-5p,hsa-miR-199b-3p,hsa-miR-3120-3p,hsa-miR-3120-5p,hsa-miR-122-5p,hsa-miR-374c-3p,hsa-miR-542-…
Endocrine resistance	91	49	0.000566759395363	path:hsa01522	PIK3CB,PRKACA,MMP2,GNAS,ESR1,MAPK1,SOS2,JAG1,AKT2,MAPK8,RPS6KB1,CCND1,CDKN1B,MAPK14,E2F3,HBEGF,SOS1,AKT3,PIK3R3,PIK3CA,NCOA3,CDKN1A,MED1,DLL4,ADCY4,RAF1,KRAS,NOTCH2,MDM2,RB1,IGF1R,NCOR1,ERBB2,PIK3R1,EGFR,BRAF,ADCY1,MAP2K1,PTK2,FOS,BCL2,ADCY6,GRB2,SP1,SHC4,DLL1,MTOR,NOTCH4,NRAS	hsa-miR-199a-3p,hsa-miR-199b-3p,hsa-miR-214-3p,hsa-miR-23a-3p,hsa-miR-6795-5p,hsa-miR-20b-5p,hsa-miR-27a-3p,hsa-miR-497-3p,hsa-miR-106b-5p,hsa-miR-26a-5p,hsa-miR-26b-5p,hsa-miR-199a-5p,hsa-miR-194-5p,hsa-miR-15a-5p,hsa-miR-181a-2-3p,hsa-miR-3120-3p,hsa-miR-3120-5p,hsa-miR-378a-3p,hsa-miR-511-5p,hsa-miR-342-3p,hsa-miR-452-5p,hsa-miR-501-3p,hsa-miR-654-5p,hsa-miR-3591-3p,hsa-miR-133a-3p,hsa-miR-119…
Parathyroid hormone synthesis, secretion and action	94	50	0.000726111792043179	path:hsa04928	CREB3L3,GNAI3,PDE4A,RHOA,MEF2A,LRP6,PRKACA,FGFR1,MEF2C,GNAS,MAPK1,VDR,HBEGF,PDE4D,ATF2,MEF2D,CREB1,GNA13,ITPR2,CDKN1A,MMP24,PLD2,ADCY4,JUND,RAF1,ARHGEF11,KL,ARRB1,CREB5,EGFR,ITPR1,NR4A2,GNAQ,MMP16,BRAF,PTH1R,LRP5,ADCY1,PRKCB,SOST,MAP2K1,FOS,AKAP13,BCL2,ADCY6,CREB3L2,PLCB1,PDE4B,SP1,MAFB	hsa-miR-193a-5p,hsa-miR-3120-5p,hsa-miR-133a-3p,hsa-miR-15a-5p,hsa-miR-3591-3p,hsa-miR-214-3p,hsa-miR-497-3p,hsa-miR-199a-3p,hsa-miR-26a-5p,hsa-miR-26b-5p,hsa-miR-3120-3p,hsa-miR-452-5p,hsa-miR-6795-5p,hsa-miR-501-3p,hsa-miR-27a-3p,hsa-miR-106b-5p,hsa-miR-380-5p,hsa-miR-194-5p,hsa-miR-378a-3p,hsa-miR-342-3p,hsa-miR-374b-5p,hsa-miR-511-5p,hsa-miR-654-5p,hsa-miR-378d,hsa-miR-20b-5p,hsa-miR-1197,hsa…
Endocytosis	242	113	0.000739744078131137	path:hsa04144	ARF5,AP2B1,EHD2,SNX1,RABEP1,ARAP2,EPN3,NEDD4L,ARFGEF1,RHOA,VPS35,NEDD4,CDC42,TFRC,TSG101,RAB7A,ITCH,DNM2,RAB10,EPS15,ASAP3,SH3GLB1,ADRBK2,IL2RB,CHMP4B,EEA1,CAV2,WASL,TGFBR1,PIP5K1B,SH3GL2,RAB11FIP2,GIT1,SMURF2,HSPA8,EHD1,CBL,ARPC3,RAB5B,SNX3,ACAP2,CBLB,SNX4,WIPF1,CAPZA1,VPS4B,CCDC53,VPS26A,WWP1,PARD6B,ARFGEF2,RAB22A,IQSEC2,STAMBP,HSPA2,EPS15L1,PLD2,LDLR,AGAP3,PDGFRA,AGAP2,RAB11FIP5,MDM2,KIAA1033,…	hsa-miR-3120-3p,hsa-miR-497-3p,hsa-miR-214-3p,hsa-miR-27a-3p,hsa-miR-342-3p,hsa-miR-199a-3p,hsa-miR-194-5p,hsa-miR-380-5p,hsa-miR-106b-5p,hsa-miR-20b-5p,hsa-miR-654-5p,hsa-miR-23a-3p,hsa-miR-15a-5p,hsa-miR-133a-3p,hsa-miR-378a-3p,hsa-miR-378d,hsa-miR-122-5p,hsa-miR-26a-5p,hsa-miR-542-3p,hsa-miR-6722-3p,hsa-miR-146a-5p,hsa-miR-374b-5p,hsa-miR-199a-5p,hsa-miR-26b-5p,hsa-miR-199b-3p,hsa-miR-6795-5p,…
RNA transport	147	73	0.000767862188472703	path:hsa03013	UPF1,STRAP,NUP160,CYFIP2,EIF4B,DDX20,NUP133,PABPC1,TRNT1,EIF4G3,THOC1,XPO1,EIF3I,SEH1L,NUP50,NUP188,RANGAP1,PRMT5,EIF5,ACIN1,NXT2,FMR1,UBE2I,EIF3A,CASC3,KPNB1,EIF4G2,NUP98,NUP155,FXR1,NCBP2,SUMO1,NUP153,EIF2S2,NUP214,FXR2,NUP210,RAN,SRRM1,EIF2S1,EIF4E2,NUPL1,ELAC1,NXF3,EIF3H,RPP30,EIF4EBP2,EIF4E,UPF2,PABPC3,RANBP2,NUP205,EEF1A1,EIF4A2,SEC13,EIF5B,EIF4A1,NXF1,NUP35,THOC7,RPP14,PHAX,NMD3,SMN1,EIF1A…	hsa-miR-452-5p,hsa-miR-342-3p,hsa-miR-374b-5p,hsa-miR-133a-3p,hsa-miR-3614-5p,hsa-miR-6795-5p,hsa-miR-3120-3p,hsa-miR-27a-3p,hsa-miR-193a-5p,hsa-miR-20b-5p,hsa-miR-542-3p,hsa-miR-106b-5p,hsa-miR-511-5p,hsa-miR-23a-3p,hsa-miR-885-5p,hsa-miR-26a-5p,hsa-miR-122-5p,hsa-miR-15a-5p,hsa-miR-3591-3p,hsa-miR-26b-5p,hsa-miR-184,hsa-miR-1197,hsa-miR-194-5p,hsa-miR-497-3p,hsa-miR-146a-5p,hsa-miR-199a-3p,hsa-…
p53 signaling pathway	72	40	0.000783222704511858	path:hsa04115	BID,FAS,TP73,SESN1,TSC2,CCNE1,BBC3,CDK6,CCND1,CCND3,CCNG1,CCND2,APAF1,TNFRSF10B,CDK2,CDKN1A,SESN2,CASP9,DDB2,MDM2,THBS1,CCNG2,PMAIP1,RFWD2,IGFBP3,SESN3,ATM,CHEK1,RCHY1,SHISA5,CDK1,PPM1D,BCL2L1,BCL2,RRM2,PTEN,CYCS,ZMAT3,SIVA1,MDM4	hsa-miR-27a-3p,hsa-miR-26a-5p,hsa-miR-26b-5p,hsa-miR-374b-5p,hsa-miR-106b-5p,hsa-miR-133a-3p,hsa-miR-15a-5p,hsa-miR-214-3p,hsa-miR-1197,hsa-miR-654-5p,hsa-miR-181a-2-3p,hsa-miR-199a-3p,hsa-miR-23a-3p,hsa-miR-501-3p,hsa-miR-378a-3p,hsa-miR-511-5p,hsa-miR-122-5p,hsa-miR-20b-5p,hsa-miR-193a-5p,hsa-miR-181a-3p,hsa-miR-194-5p,hsa-miR-342-3p,hsa-miR-374c-3p,hsa-miR-542-3p,hsa-miR-497-3p
Choline metabolism in cancer	93	49	0.00107677091809737	path:hsa05231	PIK3CB,DGKG,DGKA,PPAP2A,SLC44A1,MAPK1,PDGFB,SOS2,HIF1A,DGKH,TSC2,AKT2,RHEB,PIP5K1B,MAPK8,RPS6KB1,CHKA,CHPT1,WASF1,PDGFRB,SOS1,AKT3,PIK3R3,LYPLA1,PIK3CA,GPCPD1,PLD2,RAF1,KRAS,PDGFRA,SLC44A5,PDPK1,PIP5K1A,PIK3R1,EGFR,DGKE,WASF2,PPAP2B,TSC1,PRKCB,MAP2K1,FOS,SLC22A1,GRB2,SP1,EIF4EBP1,PDGFA,MTOR,NRAS	hsa-miR-199a-3p,hsa-miR-199b-3p,hsa-miR-214-3p,hsa-miR-23a-3p,hsa-miR-181a-2-3p,hsa-miR-374c-3p,hsa-miR-15a-5p,hsa-miR-194-5p,hsa-miR-122-5p,hsa-miR-885-5p,hsa-miR-27a-3p,hsa-miR-106b-5p,hsa-miR-3120-3p,hsa-miR-199a-5p,hsa-miR-501-3p,hsa-miR-133a-3p,hsa-miR-20b-5p,hsa-miR-26a-5p,hsa-miR-26b-5p,hsa-miR-1197,hsa-miR-654-5p,hsa-miR-3120-5p,hsa-miR-497-3p,hsa-miR-511-5p,hsa-miR-181a-3p,hsa-miR-342-3p…
Longevity regulating pathway - multiple species	60	34	0.00119048351635465	path:hsa04213	PIK3CB,PRKACA,SIRT1,AKT2,PRKAG2,RPS6KB1,HSPA8,SOD2,AKT3,PIK3R3,FOXO3,CAT,PIK3CA,HSPA2,ADCY4,PRKAB2,PRKAA1,KRAS,IGF1R,PIK3R1,EIF4EBP2,FOXO1,PRKAA2,ADCY1,IRS1,INSR,ADCY6,PRKAG1,IRS2,HDAC2,MTOR,HSPA1L,AKT1S1,NRAS	hsa-miR-199a-3p,hsa-miR-199b-3p,hsa-miR-214-3p,hsa-miR-23a-3p,hsa-miR-6795-5p,hsa-miR-199a-5p,hsa-miR-194-5p,hsa-miR-1197,hsa-miR-27a-3p,hsa-miR-15a-5p,hsa-miR-106b-5p,hsa-miR-26a-5p,hsa-miR-26b-5p,hsa-miR-497-3p,hsa-miR-3120-5p,hsa-miR-654-5p,hsa-miR-3591-3p,hsa-miR-133a-3p,hsa-miR-20b-5p,hsa-miR-374b-5p,hsa-miR-181a-2-3p,hsa-miR-342-3p,hsa-miR-378a-3p,hsa-miR-542-3p,hsa-miR-3120-3p,hsa-miR-193a…
Hippo signaling pathway - multiple species	27	18	0.00143692222411811	path:hsa04392	TEAD3,WWTR1,RASSF2,STK3,WWC1,MOB1A,LATS1,YAP1,FRMD6,LIMD1,PAK1,LATS2,SAV1,DCHS1,RASSF6,MOB1B,TEAD1,FAT4	hsa-miR-374b-5p,hsa-miR-452-5p,hsa-miR-106b-5p,hsa-miR-20b-5p,hsa-miR-133a-3p,hsa-miR-15a-5p,hsa-miR-23a-3p,hsa-miR-27a-3p,hsa-miR-194-5p,hsa-miR-26a-5p,hsa-miR-127-5p,hsa-miR-122-5p,hsa-miR-497-3p,hsa-miR-342-3p,hsa-miR-6722-3p,hsa-miR-26b-5p,hsa-miR-1197
Dopaminergic synapse	122	61	0.00161485124349162	path:hsa04728	CREB3L3,GNAI3,GNB5,CAMK2A,PRKACA,PPP2R3A,GNB1,GSK3B,GNAS,PPP2R3C,COMT,PPP2CB,AKT2,PPP2R1A,MAPK8,PPP3CB,MAPK14,PPP2R5D,PPP2CA,GNB4,ATF2,AKT3,CREB1,GRIA2,PPP3CC,ITPR2,GRIA3,GNG13,CALML4,DDC,ARNTL,CLOCK,ARRB1,PPP2R1B,PPP3CA,CACNA1A,CALM2,CAMK2D,CREB5,CAMK2G,ITPR1,GRIA4,PPP2R5E,GRIA1,KIF5A,GNAQ,PRKCB,GNG4,KIF5C,FOS,KIF5B,GNG12,PPP1CA,GNG5,PPP2R2D,CREB3L2,PLCB1,PPP1CC,CALM1,PPP1CB,PPP2R2A	hsa-miR-193a-5p,hsa-miR-3120-5p,hsa-miR-133a-3p,hsa-miR-15a-5p,hsa-miR-3591-3p,hsa-miR-106b-5p,hsa-miR-542-3p,hsa-miR-654-5p,hsa-miR-6795-5p,hsa-miR-26a-5p,hsa-miR-27a-3p,hsa-miR-184,hsa-miR-26b-5p,hsa-miR-452-5p,hsa-miR-214-3p,hsa-miR-497-3p,hsa-miR-374b-5p,hsa-miR-194-5p,hsa-miR-181a-2-3p,hsa-miR-199a-3p,hsa-miR-199b-3p,hsa-miR-3120-3p,hsa-miR-501-3p,hsa-miR-500a-3p,hsa-miR-342-3p,hsa-miR-127-5…
N-Glycan biosynthesis	48	28	0.00174503688640979	path:hsa00510	FUT8,MGAT4A,B4GALT1,ALG9,ALG6,GANAB,ALG13,TUSC3,MAN1A1,MAN2A1,MAN1C1,RPN2,SRD5A3,MGAT3,STT3A,ST6GAL2,MGAT5,B4GALT3,ALG8,MGAT4B,STT3B,RPN1,DOLPP1,DPAGT1,ALG14,ALG10B,MAN1A2,ALG3	hsa-miR-342-3p,hsa-miR-15a-5p,hsa-miR-194-5p,hsa-miR-374b-5p,hsa-miR-122-5p,hsa-miR-3120-3p,hsa-miR-3591-3p,hsa-miR-106b-5p,hsa-miR-27a-3p,hsa-miR-497-3p,hsa-miR-193a-5p,hsa-miR-452-5p,hsa-miR-885-5p,hsa-miR-378a-3p,hsa-miR-378d,hsa-miR-654-5p,hsa-miR-199a-3p,hsa-miR-199b-3p,hsa-miR-26a-5p,hsa-miR-26b-5p,hsa-miR-542-3p,hsa-miR-199a-5p,hsa-miR-23a-3p,hsa-miR-214-3p,hsa-miR-133a-3p,hsa-miR-214-5p,h…
HIF-1 signaling pathway	104	53	0.00185552444045203	path:hsa04066	CREBBP,PIK3CB,PFKP,CAMK2A,TFRC,ENO1,MKNK1,ANGPT2,MKNK2,MAPK1,HMOX1,EP300,HIF1A,FLT1,AKT2,CUL2,RPS6KB1,ALDOC,CDKN1B,GAPDH,LDHB,VEGFA,AKT3,PIK3R3,PIK3CA,CDKN1A,EGLN1,EIF4E2,TLR4,IGF1R,ERBB2,ARNT,CAMK2D,PIK3R1,EGFR,CAMK2G,ALDOA,EIF4E,PDK1,PFKM,ANGPT1,IL6R,PRKCB,STAT3,MAP2K1,PFKFB3,PGK2,INSR,BCL2,NPPA,EIF4EBP1,MTOR,EGLN2	hsa-miR-26a-5p,hsa-miR-26b-5p,hsa-miR-199a-3p,hsa-miR-199b-3p,hsa-miR-214-3p,hsa-miR-23a-3p,hsa-miR-106b-5p,hsa-miR-654-5p,hsa-miR-27a-3p,hsa-miR-193a-5p,hsa-miR-15a-5p,hsa-miR-452-5p,hsa-miR-20b-5p,hsa-miR-122-5p,hsa-miR-342-3p,hsa-miR-497-3p,hsa-miR-511-5p,hsa-miR-501-3p,hsa-miR-133a-3p,hsa-miR-194-5p,hsa-miR-127-5p,hsa-miR-199a-5p,hsa-miR-378a-3p,hsa-miR-3120-5p,hsa-miR-181a-2-3p,hsa-miR-542-3…
Measles	116	58	0.00207325717212386	path:hsa05162	BID,FAS,BAK1,PIK3CB,TAB2,TP73,GSK3B,IL2RB,CSNK2A1,IKBKB,CCNE1,AKT2,BBC3,TYK2,JAK3,CDK6,DDX58,MAPK8,HSPA8,CCND1,CDKN1B,CCND3,CBLB,AKT3,SLAMF1,CD46,PIK3R3,TNFAIP3,CCND2,APAF1,PIK3CA,CDK2,RAB9B,HSPA2,TRAF3,CASP9,EIF2S1,TLR4,PIK3R1,MSN,EIF3H,ADAR,JAK1,RCHY1,STAT3,FOS,BCL2L1,BCL2,EIF2AK3,CYCS,STAT5B,TRAF6,CD28,TBK1,IRAK1,IRAK4,HSPA1L,CHUK	hsa-miR-27a-3p,hsa-miR-26a-5p,hsa-miR-26b-5p,hsa-miR-374b-5p,hsa-miR-199a-3p,hsa-miR-199b-3p,hsa-miR-214-3p,hsa-miR-23a-3p,hsa-miR-511-5p,hsa-miR-106b-5p,hsa-miR-452-5p,hsa-miR-6795-5p,hsa-miR-15a-5p,hsa-miR-194-5p,hsa-miR-654-5p,hsa-miR-6722-3p,hsa-miR-181a-2-3p,hsa-miR-501-3p,hsa-miR-3120-3p,hsa-miR-3120-5p,hsa-miR-497-3p,hsa-miR-378a-3p,hsa-miR-199a-5p,hsa-miR-133a-3p,hsa-miR-193a-5p,hsa-miR-2…
Non-small cell lung cancer	64	35	0.00234380115875024	path:hsa05223	BAK1,PIK3CB,RARB,MAPK1,SOS2,STK4,AKT2,JAK3,CDK6,CCND1,E2F3,SOS1,AKT3,PIK3R3,FOXO3,PIK3CA,POLK,CDKN1A,RAF1,CASP9,KRAS,DDB2,RB1,PDPK1,ERBB2,EML4,PIK3R1,EGFR,BRAF,PRKCB,STAT3,MAP2K1,STAT5B,GRB2,NRAS	hsa-miR-26a-5p,hsa-miR-26b-5p,hsa-miR-27a-3p,hsa-miR-199a-3p,hsa-miR-199b-3p,hsa-miR-214-3p,hsa-miR-23a-3p,hsa-miR-146a-5p,hsa-miR-193a-5p,hsa-miR-106b-5p,hsa-miR-199a-5p,hsa-miR-194-5p,hsa-miR-6722-3p,hsa-miR-15a-5p,hsa-miR-181a-2-3p,hsa-miR-501-3p,hsa-miR-378a-3p,hsa-miR-511-5p,hsa-miR-342-3p,hsa-miR-452-5p,hsa-miR-3120-5p,hsa-miR-654-5p,hsa-miR-3591-3p,hsa-miR-374b-5p,hsa-miR-133a-3p,hsa-miR-2…
Glucagon signaling pathway	96	49	0.00259008413049233	path:hsa04922	CREBBP,CREB3L3,PFKP,PHKA1,PKM,CAMK2A,PRKACA,GNAS,SIRT1,EP300,PYGL,PYGB,PHKB,GYS1,AKT2,PRKAG2,PPP3CB,PPARGC1A,LDHB,ATF2,AKT3,CREB1,PPP3CC,ITPR2,CALML4,PRKAB2,PRKAA1,PPP3CA,G6PC3,SIK1,CALM2,CAMK2D,CREB5,CAMK2G,PPP4C,FOXO1,ITPR1,PFKM,GNAQ,CRTC2,PRKAA2,SIK2,PRKAG1,CREB3L2,PLCB1,PPARA,PPP3R2,CALM1,PPP3R1	hsa-miR-26a-5p,hsa-miR-26b-5p,hsa-miR-193a-5p,hsa-miR-3120-5p,hsa-miR-106b-5p,hsa-miR-122-5p,hsa-miR-27a-3p,hsa-miR-378a-3p,hsa-miR-654-5p,hsa-miR-6795-5p,hsa-miR-497-3p,hsa-miR-199a-5p,hsa-miR-342-3p,hsa-miR-511-5p,hsa-miR-133a-3p,hsa-miR-146a-5p,hsa-miR-194-5p,hsa-miR-1197,hsa-miR-23a-3p,hsa-miR-374b-5p,hsa-miR-15a-5p,hsa-miR-199a-3p,hsa-miR-500a-3p,hsa-miR-501-3p,hsa-miR-3591-3p,hsa-miR-20b-5p…
Circadian rhythm	30	19	0.002609149810376	path:hsa04710	FBXL3,CRY1,PER3,RORA,FBXW11,PRKAG2,CREB1,CRY2,PRKAB2,PRKAA1,ARNTL,BHLHE40,CLOCK,CSNK1D,PRKAA2,BTRC,NPAS2,PRKAG1,RORB	hsa-miR-374b-5p,hsa-miR-193a-5p,hsa-miR-194-5p,hsa-miR-199a-3p,hsa-miR-106b-5p,hsa-miR-27a-3p,hsa-miR-6722-3p,hsa-miR-452-5p,hsa-miR-199b-3p,hsa-miR-374c-3p,hsa-miR-1197,hsa-miR-26a-5p,hsa-miR-26b-5p,hsa-miR-20b-5p,hsa-miR-23a-3p,hsa-miR-337-5p,hsa-miR-3591-3p,hsa-miR-181a-2-3p,hsa-miR-15a-5p,hsa-miR-199a-5p,hsa-miR-654-5p
cGMP-PKG signaling pathway	150	72	0.00263313198507374	path:hsa04022	SLC25A5,ATP1A2,ADRB1,PPP1R12A,ATP2B4,CREB3L3,GNAI3,MYLK,RHOA,ROCK1,MEF2A,ATP1B3,ATP2B1,NFATC3,MRVI1,ATP2A3,VDAC3,MEF2C,MAPK1,NFATC2,AKT2,ATP1A3,PPP3CB,PPIF,SRF,ATF2,MEF2D,AKT3,SLC8A2,CREB1,GNA13,PPP3CC,ITPR2,VASP,CALML4,ADCY4,RAF1,ROCK2,PPP3CA,MYLK3,ATP1B1,CALM2,MYLK4,CREB5,ITPR1,SLC25A4,GUCY1A2,GNAQ,ATP1A1,GUCY1A3,ADCY1,MAP2K1,IRS1,INSR,PRKCE,PPP1CA,PDE3A,ADCY6,ATP2A2,NPPA,CREB3L2,PLCB1,SLC8A1,P…	hsa-miR-133a-3p,hsa-miR-106b-5p,hsa-miR-26a-5p,hsa-miR-26b-5p,hsa-miR-342-3p,hsa-miR-199a-3p,hsa-miR-27a-3p,hsa-miR-214-3p,hsa-miR-193a-5p,hsa-miR-3120-5p,hsa-miR-15a-5p,hsa-miR-3591-3p,hsa-miR-654-5p,hsa-miR-497-3p,hsa-miR-214-5p,hsa-miR-3120-3p,hsa-miR-20b-5p,hsa-miR-501-3p,hsa-miR-23a-3p,hsa-miR-542-3p,hsa-miR-184,hsa-miR-194-5p,hsa-miR-6795-5p,hsa-miR-374b-5p,hsa-miR-511-5p,hsa-miR-378a-3p,hs…
Apelin signaling pathway	129	63	0.00283116709066792	path:hsa04371	SPHK2,GNAI3,MYLK,HDAC4,MEF2A,GNB5,PRKACA,GNB1,MEF2C,NOS1,SLC9A1,MAPK1,JAG1,AKT2,PRKAG2,TGFBR1,ACTA2,TFAM,RPS6KB1,HDAC5,PPARGC1A,CCND1,GNB4,MEF2D,AKT3,SLC8A2,CTGF,GNA13,ITPR2,GNG13,CALML4,ADCY4,PRKAB2,RAF1,PRKAA1,KRAS,RRAS2,GABARAPL1,MYLK3,SMAD4,CALM2,MYLK4,ITPR1,CAMK4,GNAQ,MRAS,PRKAA2,ADCY1,GNG4,MAP2K1,PRKCE,APLN,GNG12,GNG5,ADCY6,SMAD2,PRKAG1,PLCB1,SLC8A1,PIK3R4,CALM1,MTOR,NRAS	hsa-miR-133a-3p,hsa-miR-3120-5p,hsa-miR-15a-5p,hsa-miR-3591-3p,hsa-miR-654-5p,hsa-miR-106b-5p,hsa-miR-199a-3p,hsa-miR-26a-5p,hsa-miR-26b-5p,hsa-miR-3120-3p,hsa-miR-542-3p,hsa-miR-6795-5p,hsa-miR-27a-3p,hsa-miR-184,hsa-miR-214-3p,hsa-miR-501-3p,hsa-miR-146a-5p,hsa-miR-122-5p,hsa-miR-194-5p,hsa-miR-1197,hsa-miR-452-5p,hsa-miR-374b-5p,hsa-miR-199b-3p,hsa-miR-23a-3p,hsa-miR-497-3p,hsa-miR-511-5p,hsa-…
Pancreatic cancer	74	39	0.00331030211004381	path:hsa05212	BAK1,PIK3CB,CDC42,TGFB2,MAPK1,IKBKB,AKT2,CDK6,TGFBR1,MAPK8,RPS6KB1,CCND1,E2F3,VEGFA,AKT3,PIK3R3,TGFB3,PIK3CA,POLK,CDKN1A,PLD2,RAF1,CASP9,KRAS,DDB2,RB1,SMAD4,ERBB2,PIK3R1,EGFR,BRAF,JAK1,TGFBR2,STAT3,MAP2K1,BCL2L1,SMAD2,MTOR,CHUK	hsa-miR-26a-5p,hsa-miR-26b-5p,hsa-miR-27a-3p,hsa-miR-199a-3p,hsa-miR-199b-3p,hsa-miR-214-3p,hsa-miR-23a-3p,hsa-miR-199a-5p,hsa-miR-106b-5p,hsa-miR-194-5p,hsa-miR-15a-5p,hsa-miR-181a-2-3p,hsa-miR-501-3p,hsa-miR-452-5p,hsa-miR-3120-3p,hsa-miR-3120-5p,hsa-miR-497-3p,hsa-miR-378a-3p,hsa-miR-511-5p,hsa-miR-342-3p,hsa-miR-654-5p,hsa-miR-374b-5p,hsa-miR-133a-3p,hsa-miR-20b-5p,hsa-miR-181a-3p,hsa-miR-193…
Acute myeloid leukemia	63	34	0.00358466792755388	path:hsa05221	PIK3CB,SPI1,RUNX1T1,MAPK1,SOS2,PIM2,IKBKB,AKT2,RPS6KB1,CCND1,SOS1,AKT3,PIK3R3,PIK3CA,RAF1,KRAS,PIM1,LEF1,DUSP6,BCL2A1,PML,PIK3R1,TCF7L2,TCF7L1,BRAF,RUNX1,STAT3,MAP2K1,STAT5B,GRB2,EIF4EBP1,MTOR,NRAS,CHUK	hsa-miR-199a-3p,hsa-miR-199b-3p,hsa-miR-214-3p,hsa-miR-23a-3p,hsa-miR-342-3p,hsa-miR-133a-3p,hsa-miR-3591-3p,hsa-miR-542-3p,hsa-miR-27a-3p,hsa-miR-106b-5p,hsa-miR-199a-5p,hsa-miR-378a-3p,hsa-miR-194-5p,hsa-miR-511-5p,hsa-miR-501-3p,hsa-miR-15a-5p,hsa-miR-3120-5p,hsa-miR-654-5p,hsa-miR-181a-3p,hsa-miR-26a-5p,hsa-miR-26b-5p,hsa-miR-122-5p,hsa-miR-3120-3p,hsa-miR-497-3p,hsa-miR-20b-5p,hsa-miR-146a-5p
Gap junction	79	41	0.00380000165906356	path:hsa04540	ADRB1,GNAI3,PRKACA,GNAS,MAPK1,PDGFB,SOS2,TUBB1,TJP1,PDGFRB,SOS1,ITPR2,TUBA1B,TUBA4A,ADCY4,RAF1,KRAS,PDGFRA,CSNK1D,EGFR,ITPR1,GUCY1A2,GJA1,GNAQ,GUCY1A3,ADCY1,MAPK7,PRKCB,TUBA1A,TUBA1C,MAP2K1,MAP3K2,CDK1,ADCY6,GRB2,PLCB1,PRKG1,TUBB,PDGFA,TUBA3C,NRAS	hsa-miR-342-3p,hsa-miR-133a-3p,hsa-miR-15a-5p,hsa-miR-3591-3p,hsa-miR-6795-5p,hsa-miR-27a-3p,hsa-miR-497-3p,hsa-miR-199a-3p,hsa-miR-106b-5p,hsa-miR-3120-3p,hsa-miR-199a-5p,hsa-miR-194-5p,hsa-miR-23a-3p,hsa-miR-501-3p,hsa-miR-214-3p,hsa-miR-1197,hsa-miR-181a-3p,hsa-miR-542-3p,hsa-miR-3120-5p,hsa-miR-452-5p,hsa-miR-374b-5p,hsa-miR-193a-5p,hsa-miR-654-5p,hsa-miR-122-5p,hsa-miR-26a-5p,hsa-miR-26b-5p,…
Platinum drug resistance	70	37	0.00390108702472857	path:hsa01524	REV3L,BRCA1,BID,BIRC3,FAS,BAK1,PIK3CB,MLH1,TOP2B,BIRC5,MAPK1,XIAP,AKT2,BBC3,MSH3,MSH6,AKT3,PIK3R3,APAF1,PIK3CA,ATP7B,CDKN1A,CASP9,MDM2,SLC31A1,PDPK1,PMAIP1,ERBB2,PIK3R1,ATM,ATP7A,POLH,BCL2L1,BCL2,CYCS,MAP3K5,GSTM2	hsa-miR-106b-5p,hsa-miR-194-5p,hsa-miR-15a-5p,hsa-miR-214-3p,hsa-miR-511-5p,hsa-miR-542-3p,hsa-miR-885-5p,hsa-miR-342-3p,hsa-miR-27a-3p,hsa-miR-26a-5p,hsa-miR-26b-5p,hsa-miR-1197,hsa-miR-374b-5p,hsa-miR-199a-3p,hsa-miR-199b-3p,hsa-miR-23a-3p,hsa-miR-3614-5p,hsa-miR-497-3p,hsa-miR-654-5p,hsa-miR-378a-3p,hsa-miR-133a-3p,hsa-miR-3120-5p,hsa-miR-376a-5p,hsa-miR-20b-5p,hsa-miR-193a-5p,hsa-miR-181a-3p,…
Cell cycle	121	59	0.00394839171316328	path:hsa04110	CDC27,CREBBP,DBF4,MCM2,MCM6,CDC14A,RBL1,CDC14B,GSK3B,ORC6,TGFB2,CDC6,CDC23,EP300,CDC25B,STAG2,RBL2,MCM4,CCNE1,CDK6,SMC3,CCND1,CDKN1B,E2F3,CCND3,TFDP2,ORC2,MAD2L2,STAG1,CCND2,TGFB3,CDK2,CDKN1A,ANAPC13,CDKN1C,E2F5,YWHAQ,ESPL1,MDM2,RB1,SMAD4,SKP2,ATM,CHEK1,ANAPC1,BUB3,CDC25A,MAD2L1,RAD21,ORC5,YWHAZ,WEE1,YWHAB,YWHAG,CDK1,SMAD2,ANAPC7,HDAC2,TFDP1	hsa-miR-27a-3p,hsa-miR-15a-5p,hsa-miR-26a-5p,hsa-miR-26b-5p,hsa-miR-378a-3p,hsa-miR-378d,hsa-miR-127-5p,hsa-miR-199a-3p,hsa-miR-106b-5p,hsa-miR-146a-5p,hsa-miR-452-5p,hsa-miR-214-3p,hsa-miR-122-5p,hsa-miR-199a-5p,hsa-miR-23a-3p,hsa-miR-342-3p,hsa-miR-497-3p,hsa-miR-511-5p,hsa-miR-500a-3p,hsa-miR-501-3p,hsa-miR-1197,hsa-miR-181a-2-3p,hsa-miR-194-5p,hsa-miR-374b-5p,hsa-miR-133a-3p,hsa-miR-20b-5p,hs…
Small cell lung cancer	91	46	0.00437613193387739	path:hsa05222	ITGA3,BIRC3,BAK1,PIK3CB,PTGS2,RARB,COL4A4,LAMA1,XIAP,IKBKB,CCNE1,AKT2,CDK6,CCND1,CDKN1B,E2F3,FN1,AKT3,PIK3R3,APAF1,PIK3CA,POLK,CDK2,CDKN1A,MAX,LAMA5,TRAF3,CASP9,DDB2,COL4A2,LAMC1,ITGAV,RB1,SKP2,PIK3R1,ITGB1,COL4A3,PTK2,BCL2L1,BCL2,PTEN,CYCS,TRAF6,COL4A1,COL4A5,CHUK	hsa-miR-133a-3p,hsa-miR-199a-3p,hsa-miR-199b-3p,hsa-miR-654-5p,hsa-miR-6722-3p,hsa-miR-1197,hsa-miR-26a-5p,hsa-miR-26b-5p,hsa-miR-27a-3p,hsa-miR-214-3p,hsa-miR-23a-3p,hsa-miR-542-3p,hsa-miR-146a-5p,hsa-miR-193a-5p,hsa-miR-15a-5p,hsa-miR-194-5p,hsa-miR-181a-2-3p,hsa-miR-501-3p,hsa-miR-378a-3p,hsa-miR-106b-5p,hsa-miR-511-5p,hsa-miR-199a-5p,hsa-miR-342-3p,hsa-miR-452-5p,hsa-miR-3120-5p,hsa-miR-374b-…
Apoptosis	129	62	0.00481973726821119	path:hsa04210	BID,BIRC3,FAS,BAK1,PIK3CB,BIRC5,MAPK1,CTSZ,XIAP,IKBKB,TNFRSF10A,AKT2,BBC3,CASP2,MAPK8,LMNB1,HTRA2,AKT3,PIK3R3,APAF1,TNFRSF10B,PIK3CA,ITPR2,TUBA1B,TUBA4A,RAF1,CASP9,KRAS,EIF2S1,DAB2IP,CTSV,BCL2A1,PDPK1,PMAIP1,MCL1,PARP1,PIK3R1,ATM,ITPR1,BCL2L11,AIFM1,DFFA,LMNA,CTSS,PTPN13,CASP7,TUBA1A,TUBA1C,MAP2K1,DFFB,FOS,BCL2L1,BCL2,EIF2AK3,CYCS,LMNB2,MAP3K5,SPTAN1,TUBA3C,CASP12,NRAS,CHUK	hsa-miR-27a-3p,hsa-miR-26a-5p,hsa-miR-26b-5p,hsa-miR-1197,hsa-miR-374b-5p,hsa-miR-199a-3p,hsa-miR-199b-3p,hsa-miR-214-3p,hsa-miR-23a-3p,hsa-miR-497-3p,hsa-miR-106b-5p,hsa-miR-133a-3p,hsa-miR-199a-5p,hsa-miR-194-5p,hsa-miR-654-5p,hsa-miR-452-5p,hsa-miR-342-3p,hsa-miR-15a-5p,hsa-miR-181a-2-3p,hsa-miR-3120-3p,hsa-miR-3120-5p,hsa-miR-122-5p,hsa-miR-20b-5p,hsa-miR-3591-3p,hsa-miR-181a-3p,hsa-miR-193a-…
Ras signaling pathway	209	95	0.00498526481169865	path:hsa04014	HGF,KITLG,PIK3CB,NGFR,RHOA,GNB5,CDC42,PRKACA,PAK3,FGFR1,GNB1,ANGPT2,MAPK1,PDGFB,SOS2,STK4,FGF9,FLT1,IKBKB,AKT2,RASA4,MET,MAPK8,SHOC2,GAB1,RAB5B,VEGFA,RASGRF2,FGF1,PDGFRB,GNB4,SOS1,RAP1A,AKT3,PIK3R3,PGF,PIK3CA,ELK1,RAP1B,GNG13,CALML4,PLD2,PAK4,RAF1,KRAS,RRAS2,PDGFRA,ETS1,RAPGEF5,PAK6,FGF2,FGF7,IGF1R,KSR1,EPHA2,ABL2,RGL1,EFNA3,CALM2,PIK3R1,RASA1,EGFR,NTRK2,PAK1,VEGFC,ANGPT1,RASA2,TIAM1,FGF18,MRAS,R…	hsa-miR-26a-5p,hsa-miR-26b-5p,hsa-miR-374b-5p,hsa-miR-27a-3p,hsa-miR-199a-3p,hsa-miR-199b-3p,hsa-miR-214-3p,hsa-miR-23a-3p,hsa-miR-133a-3p,hsa-miR-497-3p,hsa-miR-106b-5p,hsa-miR-542-3p,hsa-miR-6795-5p,hsa-miR-501-3p,hsa-miR-184,hsa-miR-452-5p,hsa-miR-3120-3p,hsa-miR-199a-5p,hsa-miR-194-5p,hsa-miR-500a-3p,hsa-miR-15a-5p,hsa-miR-181a-2-3p,hsa-miR-3120-5p,hsa-miR-20b-5p,hsa-miR-6722-3p,hsa-miR-654-5…
Yersinia infection	115	56	0.00507215331438546	path:hsa05135	PIK3CB,TAB2,PKN2,MAP2K4,RHOA,ROCK1,CDC42,RPS6KA2,RPS6KA6,NFATC3,MAP2K7,FYB,GSK3B,PXN,MAPK1,NFATC2,ARHGEF7,IKBKB,AKT2,WASL,LIMK1,PIP5K1B,MAPK8,MAPK14,ACTR3,ITGA4,FN1,WIPF1,AKT3,PIK3R3,PIK3CA,VAV3,ROCK2,TLR4,ACTR2,PIP5K1A,PIK3R1,ITGB1,DOCK1,WASF2,VAV2,ITGA5,ARF6,CRK,MAP2K1,PTK2,IL8,FOS,WIPF2,TRAF6,RPS6KA3,TBK1,IRAK1,IRAK4,CHUK,ARHGEF28	hsa-miR-199a-3p,hsa-miR-199b-3p,hsa-miR-214-3p,hsa-miR-23a-3p,hsa-miR-511-5p,hsa-miR-106b-5p,hsa-miR-20b-5p,hsa-miR-27a-3p,hsa-miR-3591-3p,hsa-miR-133a-3p,hsa-miR-497-3p,hsa-miR-214-5p,hsa-miR-26a-5p,hsa-miR-26b-5p,hsa-miR-15a-5p,hsa-miR-452-5p,hsa-miR-184,hsa-miR-374b-5p,hsa-miR-3120-3p,hsa-miR-194-5p,hsa-miR-342-3p,hsa-miR-181a-2-3p,hsa-miR-3120-5p,hsa-miR-654-5p,hsa-miR-378a-3p,hsa-miR-193a-5p…
Amphetamine addiction	62	33	0.00541810078489995	path:hsa05031	CREB3L3,CAMK2A,PRKACA,GNAS,SIRT1,GRIN2D,PPP3CB,ATF2,CREB1,GRIA2,PPP3CC,GRIA3,FOSB,CALML4,DDC,PPP3CA,CALM2,CAMK2D,CREB5,CAMK2G,CAMK4,GRIA4,GRIA1,PRKCB,FOS,PPP1CA,CREB3L2,PPP1CC,PPP3R2,HDAC2,CALM1,PPP1CB,PPP3R1	hsa-miR-193a-5p,hsa-miR-3120-5p,hsa-miR-654-5p,hsa-miR-6795-5p,hsa-miR-27a-3p,hsa-miR-497-3p,hsa-miR-199a-5p,hsa-miR-26a-5p,hsa-miR-26b-5p,hsa-miR-374b-5p,hsa-miR-199a-3p,hsa-miR-133a-3p,hsa-miR-501-3p,hsa-miR-500a-3p,hsa-miR-127-5p,hsa-miR-342-3p,hsa-miR-106b-5p,hsa-miR-6722-3p,hsa-miR-885-5p,hsa-miR-374c-3p,hsa-miR-452-5p,hsa-miR-122-5p,hsa-miR-3591-3p,hsa-miR-23a-3p,hsa-miR-15a-5p
Alzheimer disease	299	131	0.00565159306449294	path:hsa05010	WNT16,SLC25A5,BID,RB1CC1,FAS,PIK3CB,ATG2B,LRP6,HSD17B10,PTGS2,ATP2A3,MAP2K7,VDAC3,PSEN1,GSK3B,ULK2,NOX4,NOS1,MAPK1,TUBB1,CSNK2A1,AXIN1,FZD3,IKBKB,AKT2,GRIN2D,MAPK8,PPP3CB,DKK1,PPIF,WNT3,ATG2A,AMBRA1,ATP5B,WNT5B,FZD10,GAPDH,COX6A1,COX7A2,CSNK1A1,WNT5A,RTN4,COX7A2L,AKT3,APH1A,PIK3R3,ATF6,APAF1,PPP3CC,PIK3CA,ITPR2,TUBA1B,NDUFA1,ATG14,UQCR11,TUBA4A,NDUFA5,CALML4,NDUFA2,RAF1,CASP9,RTN3,KRAS,EIF2S1,APC…	hsa-miR-374b-5p,hsa-miR-133a-3p,hsa-miR-27a-3p,hsa-miR-26a-5p,hsa-miR-26b-5p,hsa-miR-378a-3p,hsa-miR-199a-3p,hsa-miR-199b-3p,hsa-miR-214-3p,hsa-miR-23a-3p,hsa-miR-106b-5p,hsa-miR-6795-5p,hsa-miR-15a-5p,hsa-miR-452-5p,hsa-miR-542-3p,hsa-miR-146a-5p,hsa-miR-194-5p,hsa-miR-181a-2-3p,hsa-miR-3120-3p,hsa-miR-3120-5p,hsa-miR-497-3p,hsa-miR-654-5p,hsa-miR-193a-5p,hsa-miR-501-3p,hsa-miR-122-5p,hsa-miR-50…
Relaxin signaling pathway	118	57	0.00585341371375787	path:hsa04926	PIK3CB,CREB3L3,GNAI3,MAP2K4,GNB5,PRKACA,MAP2K7,GNB1,COL4A4,MMP2,GNAS,NOS1,MAPK1,SOS2,AKT2,TGFBR1,MAPK8,ACTA2,COL1A1,MAPK14,VEGFA,GNB4,SOS1,ATF2,AKT3,PIK3R3,CREB1,PIK3CA,GNG13,ADCY4,RAF1,KRAS,COL4A2,ARRB1,PIK3R1,CREB5,EGFR,VEGFC,TGFBR2,COL1A2,ADCY1,GNG4,COL3A1,COL4A3,MAP2K1,FOS,GNG12,GNG5,ADCY6,SMAD2,GRB2,CREB3L2,PLCB1,SHC4,COL4A1,COL4A5,NRAS	hsa-miR-199a-3p,hsa-miR-199b-3p,hsa-miR-214-3p,hsa-miR-23a-3p,hsa-miR-193a-5p,hsa-miR-3120-5p,hsa-miR-133a-3p,hsa-miR-15a-5p,hsa-miR-3591-3p,hsa-miR-27a-3p,hsa-miR-106b-5p,hsa-miR-542-3p,hsa-miR-6795-5p,hsa-miR-184,hsa-miR-20b-5p,hsa-miR-497-3p,hsa-miR-146a-5p,hsa-miR-199a-5p,hsa-miR-194-5p,hsa-miR-452-5p,hsa-miR-181a-2-3p,hsa-miR-3120-3p,hsa-miR-6722-3p,hsa-miR-501-3p,hsa-miR-26a-5p,hsa-miR-26b-…
Kaposi sarcoma-associated herpesvirus infection	162	75	0.00682110483282983	path:hsa05167	CREBBP,BID,FAS,BAK1,PIK3CB,MAP2K4,GNB5,NFATC3,PTGS2,MAP2K7,GNB1,GSK3B,ANGPT2,JAK2,MAPK1,PDGFB,EP300,HIF1A,NFATC2,IKBKB,AKT2,TYK2,CDK6,MAPK8,PPP3CB,CCND1,MAPK14,E2F3,VEGFA,GNB4,AKT3,PIK3R3,CREB1,PPP3CC,PIK3CA,ITPR2,PREX1,CDKN1A,ATG14,GNG13,ZFP36,CALML4,TRAF3,RAF1,CASP9,KRAS,IL6ST,FGF2,PPP3CA,GABARAPL1,RB1,CALM2,PIK3R1,ITPR1,JAK1,CD200R1,CXCL3,CTNNB1,GNG4,STAT3,MAP2K1,IL8,FOS,CYCS,GNG12,GNG5,TBK1,P…	hsa-miR-26a-5p,hsa-miR-26b-5p,hsa-miR-27a-3p,hsa-miR-374b-5p,hsa-miR-199a-3p,hsa-miR-199b-3p,hsa-miR-214-3p,hsa-miR-23a-3p,hsa-miR-3591-3p,hsa-miR-106b-5p,hsa-miR-542-3p,hsa-miR-15a-5p,hsa-miR-184,hsa-miR-452-5p,hsa-miR-3120-3p,hsa-miR-342-3p,hsa-miR-497-3p,hsa-miR-511-5p,hsa-miR-501-3p,hsa-miR-133a-3p,hsa-miR-20b-5p,hsa-miR-194-5p,hsa-miR-181a-2-3p,hsa-miR-3120-5p,hsa-miR-378a-3p,hsa-miR-654-5p,…
T cell receptor signaling pathway	93	46	0.00732336940706636	path:hsa04660	PIK3CB,PRKCQ,RHOA,CDC42,NFATC3,DLG1,MAP2K7,PAK3,GSK3B,MAPK1,SOS2,NFATC2,CD40LG,IKBKB,AKT2,MAPK8,PPP3CB,MAPK14,CBLB,SOS1,AKT3,PIK3R3,PPP3CC,PIK3CA,PAK4,RAF1,KRAS,VAV3,PAK6,PPP3CA,PDPK1,PIK3R1,PAK1,NCK1,VAV2,CTLA4,MAP2K1,FOS,GRB2,CD28,PAK2,PPP3R2,CD247,NRAS,CHUK,PPP3R1	hsa-miR-199a-3p,hsa-miR-199b-3p,hsa-miR-214-3p,hsa-miR-23a-3p,hsa-miR-26a-5p,hsa-miR-26b-5p,hsa-miR-133a-3p,hsa-miR-497-3p,hsa-miR-15a-5p,hsa-miR-27a-3p,hsa-miR-501-3p,hsa-miR-542-3p,hsa-miR-452-5p,hsa-miR-106b-5p,hsa-miR-199a-5p,hsa-miR-184,hsa-miR-122-5p,hsa-miR-194-5p,hsa-miR-181a-2-3p,hsa-miR-3120-3p,hsa-miR-3120-5p,hsa-miR-654-5p,hsa-miR-500a-3p,hsa-miR-181a-3p,hsa-miR-374b-5p,hsa-miR-342-3p…
Oxytocin signaling pathway	146	68	0.00817148222245323	path:hsa04921	PPP1R12A,GNAI3,MYLK,RHOA,ROCK1,CAMK2A,PRKACA,NFATC3,PTGS2,PPP1R12B,MEF2C,GNAS,MYL6,MAPK1,NFATC2,PRKAG2,PPP3CB,CCND1,CAMKK2,PPP3CC,ITPR2,KCNJ2,CDKN1A,ELK1,CALML4,ADCY4,PRKAB2,RAF1,PRKAA1,KRAS,ROCK2,PPP3CA,MYLK3,CACNG8,CALM2,CAMK2D,MYLK4,EGFR,CAMK2G,ITPR1,GUCY1A2,CAMK4,CACNA2D1,GNAQ,CACNA2D3,PRKAA2,GUCY1A3,ADCY1,CACNB2,MAPK7,PRKCB,CACNB3,EEF2,MAP2K1,FOS,PPP1CA,ADCY6,NPPA,PRKAG1,CACNB4,PLCB1,CAMK1D,…	hsa-miR-199a-3p,hsa-miR-27a-3p,hsa-miR-133a-3p,hsa-miR-15a-5p,hsa-miR-3591-3p,hsa-miR-654-5p,hsa-miR-497-3p,hsa-miR-214-5p,hsa-miR-6795-5p,hsa-miR-23a-3p,hsa-miR-26a-5p,hsa-miR-26b-5p,hsa-miR-542-3p,hsa-miR-1197,hsa-miR-127-5p,hsa-miR-214-3p,hsa-miR-501-3p,hsa-miR-106b-5p,hsa-miR-20b-5p,hsa-miR-184,hsa-miR-378a-3p,hsa-miR-511-5p,hsa-miR-3120-5p,hsa-miR-500a-3p,hsa-miR-342-3p,hsa-miR-193a-5p,hsa-m…
Cushing syndrome	139	65	0.00857778028625115	path:hsa04934	WNT16,CREB3L3,GNAI3,CAMK2A,PRKACA,PDE8A,KCNK2,GSK3B,GNAS,MAPK1,AXIN1,FZD3,CCNE1,CDK6,AHR,WNT3,CCND1,WNT5B,CDKN1B,FZD10,E2F3,PDE8B,WNT5A,ATF2,RAP1A,RBBP5,KMT2A,CREB1,ITPR2,CDK2,CDKN1A,RAP1B,ADCY4,LDLR,APC,LEF1,RB1,ARNT,NCEH1,CAMK2D,CREB5,EGFR,CAMK2G,TCF7L2,ITPR1,TCF7L1,GNAQ,BRAF,WNT4,FZD5,ADCY1,FZD6,KMT2D,CTNNB1,AXIN2,MAP2K1,WNT10B,KCNK3,ADCY6,FZD4,FZD2,CREB3L2,PLCB1,SP1,PBX1	hsa-miR-374b-5p,hsa-miR-193a-5p,hsa-miR-3120-5p,hsa-miR-133a-3p,hsa-miR-15a-5p,hsa-miR-3591-3p,hsa-miR-654-5p,hsa-miR-6795-5p,hsa-miR-214-5p,hsa-miR-27a-3p,hsa-miR-26a-5p,hsa-miR-26b-5p,hsa-miR-452-5p,hsa-miR-214-3p,hsa-miR-497-3p,hsa-miR-199a-3p,hsa-miR-106b-5p,hsa-miR-194-5p,hsa-miR-181a-2-3p,hsa-miR-23a-3p,hsa-miR-501-3p,hsa-miR-542-3p,hsa-miR-378a-3p,hsa-miR-511-5p,hsa-miR-199a-5p,hsa-miR-342…
