# Supplementary material for: Reporting on the Role of miRNAs and Affected Pathways on the Molecular Backbone of Ovarian Insufficiency: A Systematic Review and Critical Analysis Mapping of Future Research
Source: Front Cell Dev Biol. 2021 Jan 12;8:590106. doi: 10.3389/fcell.2020.590106 (PMC7835544; doi:10.3389/fcell.2020.590106)
Supplement: Supplementary Table 2 — An overview of the affected biological processes in POR category based on the extracted downregulated miRNAs following KEGG analysis. [file Data_Sheet_2.XLSX]

## Sheet: kegg_pathways_POR_miRNAs_down
Pathway	Number_of_Genes_in_Pathways	Number_of_targeted_Genes	p.value	PathwayID	Targeted_Genes	miRNAs
Regulation of actin cytoskeleton	193	94	4.94705e+06	path:hsa04810	BCAR1,CYFIP2,PPP1R12A,NCKAP1,FGFR2,ROCK1,PFN2,FGF10,CDC42,ACTN1,PPP1R12B,PAK3,ITGA8,ARAF,PXN,SLC9A1,CRKL,MAPK1,PDGFB,MYH9,SOS2,MYLK2,ARHGEF7,PIK3R2,ITGB8,WASL,LIMK1,GIT1,WASF1,FGF1,PDGFRB,PIKFYVE,ITGB6,FN1,SOS1,PIK3R3,GNA13,PIK3CA,NCKAP1L,PPP1R12C,ARHGEF6,ACTN4,ARPC1B,DIAPH1,RAF1,CHRM3,MYH10,KRAS,ROCK2,PDGFRA,APC,ITGA7,ARHGEF4,RAC1,RDX,PAK6,ABI2,FGF2,FGF7,IQGAP1,SSH2,ITGA10,PIP5K1A,PIK3R1,GNA12,E…	hsa-miR-6087,hsa-miR-1306-5p,hsa-miR-513a-5p,hsa-let-7f-2-3p,hsa-miR-129-5p,hsa-miR-32-3p,hsa-miR-4700-5p,hsa-miR-532-3p,hsa-miR-135b-5p,hsa-miR-4422,hsa-miR-506-3p,hsa-miR-133b,hsa-miR-509-3p,hsa-miR-655-3p,hsa-miR-636,hsa-miR-326,hsa-miR-450b-3p,hsa-miR-139-3p,hsa-miR-122-5p,hsa-miR-483-3p,hsa-miR-6510-3p,hsa-miR-3591-3p,hsa-miR-493-5p,hsa-miR-513b-5p,hsa-miR-1226-3p,hsa-miR-508-5p,hsa-miR-3664…
Axon guidance	170	84	1.12643e+07	path:hsa04360	EPHA3,CAMK2B,GNAI3,NTN1,NEO1,ROCK1,CDC42,NFATC3,NTN4,SEMA3A,SEMA3C,PLXNA2,PAK3,GSK3B,SEMA6A,ABLIM1,NRP1,MAPK1,NFATC2,FZD3,PIK3R2,MET,LIMK1,PPP3CB,SEMA5A,WNT5A,GNAI2,PLXNA1,EPHA4,PIK3R3,PIK3CA,PARD6B,GNAI1,LRRC4,PLXNA3,RAF1,TRPC4,KRAS,ROCK2,EPHA7,PLXNC1,RAC1,TRPC6,PAK6,SEMA6D,SEMA7A,BMPR1B,PPP3CA,SSH2,SEMA6C,EFNA3,SLIT2,CAMK2D,PIK3R1,RASA1,PARD3,LRRC4C,PAK1,ITGB1,PDK1,ENAH,EPHB1,DPYSL5,NCK1,WNT4,N…	hsa-miR-506-3p,hsa-miR-493-5p,hsa-miR-32-3p,hsa-miR-3591-3p,hsa-miR-655-3p,hsa-miR-586,hsa-miR-885-5p,hsa-miR-4700-5p,hsa-miR-513a-5p,hsa-miR-135b-5p,hsa-miR-4422,hsa-miR-129-5p,hsa-miR-3664-3p,hsa-miR-122-5p,hsa-miR-4286,hsa-miR-139-3p,hsa-let-7f-2-3p,hsa-miR-1226-3p,hsa-miR-532-3p,hsa-miR-509-3p,hsa-miR-4279,hsa-miR-328-3p,hsa-miR-508-5p,hsa-miR-513b-5p,hsa-miR-296-5p,hsa-miR-326,hsa-miR-4433b-…
Signaling pathways regulating pluripotency of stem cells	118	63	1.24446e+07	path:hsa04550	JARID2,ISL1,IGF1,FGFR2,RIF1,TCF7,GSK3B,KAT6A,REST,JAK2,MAPK1,AXIN1,FZD3,PIK3R2,DLX5,BMPR1A,MAPK14,LIFR,SMAD5,WNT5A,ACVR2B,PCGF1,ID2,AKT3,PIK3R3,SMAD9,PIK3CA,ACVR2A,ACVR1C,RAF1,KRAS,WNT2B,IL6ST,APC,KLF4,FGF2,BMPR1B,IGF1R,ZFHX3,SMAD4,MEIS1,PIK3R1,FZD7,PCGF6,DVL3,WNT4,INHBB,SMARCAD1,FZD5,FZD6,SMAD3,CTNNB1,BMI1,MAP2K1,SMAD1,ID4,FZD4,SMAD2,GRB2,PCGF5,SOX2,BMPR2,NRAS	hsa-miR-508-5p,hsa-miR-129-5p,hsa-miR-32-3p,hsa-miR-483-3p,hsa-miR-4700-5p,hsa-miR-532-3p,hsa-miR-4422,hsa-let-7f-2-3p,hsa-miR-493-5p,hsa-miR-1226-3p,hsa-miR-135b-5p,hsa-miR-655-3p,hsa-miR-506-3p,hsa-miR-3664-3p,hsa-miR-450b-3p,hsa-miR-23b-5p,hsa-miR-513a-5p,hsa-miR-513b-5p,hsa-miR-4751,hsa-miR-326,hsa-miR-1306-5p,hsa-miR-885-5p,hsa-miR-508-3p,hsa-miR-133b,hsa-miR-3591-3p,hsa-miR-6087,hsa-miR-444…
MicroRNAs in cancer	154	77	2.02277e+07	path:hsa05206	CREBBP,BRCA1,ROCK1,PTGS2,SIRT1,CRKL,MAPK1,HMOX1,PDGFB,EP300,SOS2,DICER1,RPS6KA5,E2F1,BMF,FZD3,PIK3R2,CDK6,MET,EZH2,HDAC5,CCNG1,PDGFRB,FOXP1,GLS,SOS1,TNR,PIK3R3,STMN1,CCND2,DNMT3A,PIK3CA,CDKN1A,SOX4,BCL2L2,RAF1,KRAS,PDGFRA,APC,SPRY2,PIM1,RDX,THBS1,KIF23,CYP1B1,SLC7A1,TPM1,MCL1,EFNA3,PIK3R1,EGFR,ZEB1,PDCD4,BCL2L11,MMP16,ITGA5,HNRNPK,PRKCB,CRK,BMI1,MAP2K1,IRS1,ZEB2,ZFPM2,PRKCE,BCL2,PTEN,CCNE2,GRB2,I…	hsa-let-7f-2-3p,hsa-miR-129-5p,hsa-miR-4448,hsa-miR-135b-5p,hsa-miR-4422,hsa-miR-506-3p,hsa-miR-513b-5p,hsa-miR-32-3p,hsa-miR-122-5p,hsa-miR-483-3p,hsa-miR-6510-3p,hsa-miR-655-3p,hsa-miR-586,hsa-miR-450b-3p,hsa-miR-326,hsa-miR-296-5p,hsa-miR-513a-5p,hsa-miR-532-3p,hsa-miR-133b,hsa-miR-1306-5p,hsa-miR-328-3p,hsa-miR-4700-5p,hsa-miR-139-3p,hsa-miR-23b-5p,hsa-miR-4279,hsa-miR-508-5p,hsa-miR-493-5p,h…
EGFR tyrosine kinase inhibitor resistance	78	45	4.28194e+07	path:hsa01521	IGF1,HGF,FGFR2,ARAF,GSK3B,JAK2,MAPK1,PDGFB,SOS2,PIK3R2,MET,RPS6KB1,GAB1,PDGFRB,SOS1,AKT3,PIK3R3,FOXO3,PIK3CA,KDR,RAF1,KRAS,PDGFRA,EIF4E2,FGF2,IGF1R,PIK3R1,EGFR,EIF4E,BCL2L11,NRG1,BRAF,TGFA,PRKCB,MAP2K1,PDGFD,BCL2L1,BCL2,PTEN,GRB2,NF1,PDGFA,PLCG2,MTOR,NRAS	hsa-miR-129-5p,hsa-miR-32-3p,hsa-miR-483-3p,hsa-miR-513a-5p,hsa-miR-655-3p,hsa-miR-4700-5p,hsa-miR-532-3p,hsa-let-7f-2-3p,hsa-miR-135b-5p,hsa-miR-4422,hsa-miR-6510-3p,hsa-miR-506-3p,hsa-miR-1306-5p,hsa-miR-513b-5p,hsa-miR-3591-3p,hsa-miR-326,hsa-miR-508-5p,hsa-miR-493-5p,hsa-miR-4433b-5p,hsa-miR-1226-3p,hsa-miR-3664-3p,hsa-miR-586,hsa-miR-4279,hsa-miR-133b,hsa-miR-513c-5p
PI3K-Akt signaling pathway	311	135	4.94205e+07	path:hsa04151	BRCA1,IGF1,HGF,PHLPP2,KITLG,PKN2,FGFR2,GNB5,FGF10,ITGA8,PPP2R5C,GNB1,GSK3B,LAMB4,ANGPT2,JAK2,MAPK1,PDGFB,SOS2,SGK2,FLT1,TSC2,RBL2,SGK3,PPP2CB,GYS1,CDC37,PIK3R2,CDK6,ITGB8,MET,CSF3,RPS6KB1,COL1A1,YWHAE,PPP2R5D,GHR,PRLR,PPP2CA,FGF1,PDGFRB,GNB4,ITGB6,FN1,SOS1,ATF2,TNR,AKT3,PIK3R3,CREB1,MYB,FOXO3,CCND2,TEK,PIK3CA,CDKN1A,EREG,GNG13,KDR,RAF1,PRKAA1,KRAS,YWHAQ,PDGFRA,ITGA7,LAMC1,EIF4E2,RAC1,CHAD,TLR4,TH…	hsa-miR-129-5p,hsa-miR-4448,hsa-miR-32-3p,hsa-miR-483-3p,hsa-miR-513a-5p,hsa-miR-655-3p,hsa-miR-509-3p,hsa-miR-513c-5p,hsa-miR-508-5p,hsa-miR-636,hsa-miR-4700-5p,hsa-miR-532-3p,hsa-miR-139-3p,hsa-miR-135b-5p,hsa-miR-3664-3p,hsa-miR-493-5p,hsa-let-7f-2-3p,hsa-miR-4422,hsa-miR-6510-3p,hsa-miR-506-3p,hsa-miR-1226-3p,hsa-miR-133b,hsa-miR-122-5p,hsa-miR-326,hsa-miR-1306-5p,hsa-miR-4279,hsa-miR-513b-5p…
Focal adhesion	194	91	6.83524e+07	path:hsa04510	IGF1,HGF,BIRC3,BCAR1,PPP1R12A,ROCK1,CDC42,ACTN1,PPP1R12B,PAK3,ITGA8,GSK3B,PXN,LAMB4,CRKL,MAPK1,PDGFB,SOS2,ARHGAP5,MYLK2,XIAP,FLT1,PIK3R2,ITGB8,CAV2,MET,RAPGEF1,MAPK8,COL1A1,MAPK10,PDGFRB,ITGB6,FN1,SOS1,TNR,AKT3,PIK3R3,CCND2,PIK3CA,PPP1R12C,VASP,ELK1,RAP1B,KDR,ACTN4,DIAPH1,RAF1,ROCK2,PDGFRA,ITGA7,LAMC1,RAC1,CHAD,THBS1,PAK6,COL2A1,IGF1R,PDPK1,ITGA10,PIK3R1,EGFR,PAK1,ITGB1,BRAF,VAV2,ITGA5,COL6A3,ITG…	hsa-miR-129-5p,hsa-miR-32-3p,hsa-miR-483-3p,hsa-miR-513a-5p,hsa-miR-655-3p,hsa-miR-6087,hsa-miR-135b-5p,hsa-miR-4422,hsa-miR-506-3p,hsa-miR-532-3p,hsa-miR-636,hsa-miR-326,hsa-miR-450b-3p,hsa-miR-139-3p,hsa-let-7f-2-3p,hsa-miR-6510-3p,hsa-miR-513b-5p,hsa-miR-4700-5p,hsa-miR-133b,hsa-miR-493-5p,hsa-miR-1226-3p,hsa-miR-1306-5p,hsa-miR-328-3p,hsa-miR-450a-2-3p,hsa-miR-508-5p,hsa-miR-122-5p,hsa-miR-50…
FoxO signaling pathway	121	62	1.03801e+07	path:hsa04068	CREBBP,IGF1,ARAF,NLK,SIRT1,MAPK1,EP300,SOS2,SGK2,STK4,RBL2,SGK3,PIK3R2,PRKAG2,TGFBR1,MAPK8,MAPK10,MAPK14,SOD2,BCL6,SOS1,GADD45A,AKT3,PIK3R3,FOXO3,CCND2,PIK3CA,CDKN1A,PRKAB2,RAF1,PRKAA1,KRAS,GABARAPL1,IGF1R,PDPK1,G6PC3,SMAD4,SETD7,PLK2,PIK3R1,ATG12,EGFR,FOXO1,HOMER1,BCL2L11,FBXO32,BRAF,PRKAA2,PLK1,SMAD3,IL7R,MAP2K1,IRS1,PTEN,FOXG1,GRB2,PRKAG1,FOXO4,IRS2,USP7,NRAS,CHUK	hsa-let-7f-2-3p,hsa-miR-129-5p,hsa-miR-32-3p,hsa-miR-483-3p,hsa-miR-655-3p,hsa-miR-532-3p,hsa-miR-3664-3p,hsa-miR-493-5p,hsa-miR-509-3p,hsa-miR-513a-5p,hsa-miR-513b-5p,hsa-miR-4422,hsa-miR-506-3p,hsa-miR-1226-3p,hsa-miR-135b-5p,hsa-miR-450b-3p,hsa-miR-3591-3p,hsa-miR-4700-5p,hsa-miR-23b-5p,hsa-miR-326,hsa-miR-508-5p,hsa-miR-133b,hsa-miR-122-5p,hsa-miR-508-3p,hsa-miR-4279,hsa-miR-586,hsa-miR-1306-…
Ras signaling pathway	209	95	2.23396e+08	path:hsa04014	IGF1,RALBP1,HGF,KITLG,FGFR2,RASGRP2,GNB5,FGF10,CDC42,RASAL2,PLD1,PAK3,GNB1,ANGPT2,MAPK1,PDGFB,SOS2,STK4,FLT1,PIK3R2,RASA4,MET,MAPK8,RAB5C,MAPK10,GAB1,RAB5B,RASGRF2,FGF1,PDGFRB,GNB4,SOS1,AKT3,PIK3R3,TEK,PIK3CA,PLA2G12A,ELK1,RAP1B,PLA2G5,GNG13,KDR,PLD2,RAF1,KRAS,PDGFRA,ETS1,RAPGEF5,RAC1,PAK6,FGF2,FGF7,IGF1R,KSR1,ABL2,RGL1,EFNA3,CALM2,RAB5A,PIK3R1,RASA1,EGFR,NTRK2,PAK1,RASGRP3,ANGPT1,RASA2,MRAS,CALM…	hsa-miR-129-5p,hsa-miR-32-3p,hsa-miR-483-3p,hsa-miR-135b-5p,hsa-miR-513a-5p,hsa-miR-655-3p,hsa-miR-508-5p,hsa-miR-4700-5p,hsa-miR-532-3p,hsa-miR-513b-5p,hsa-miR-139-3p,hsa-miR-509-3p,hsa-miR-493-5p,hsa-miR-4279,hsa-miR-513c-5p,hsa-miR-4422,hsa-miR-6510-3p,hsa-miR-506-3p,hsa-let-7f-2-3p,hsa-miR-133b,hsa-miR-1306-5p,hsa-miR-586,hsa-miR-450a-2-3p,hsa-miR-3664-3p,hsa-miR-122-5p,hsa-miR-1226-3p,hsa-mi…
Adherens junction	70	40	2.59059e+08	path:hsa04520	CREBBP,FARP2,SNAI2,CTNNA2,CSNK2A2,CDC42,ACTN1,TCF7,NLK,MAPK1,EP300,TJP1,MET,WASL,TGFBR1,PVRL1,WASF1,SSX2IP,ACTN4,WASF3,MAP3K7,LMO7,RAC1,IGF1R,IQGAP1,SMAD4,PTPRF,PVRL4,EGFR,PARD3,TCF7L2,PTPRJ,FER,WASF2,SMAD3,CTNNB1,YES1,PVRL3,PTPN1,CTNND1	hsa-let-7f-2-3p,hsa-miR-513a-5p,hsa-miR-506-3p,hsa-miR-513b-5p,hsa-miR-586,hsa-miR-655-3p,hsa-miR-129-5p,hsa-miR-532-3p,hsa-miR-636,hsa-miR-4700-5p,hsa-miR-3664-3p,hsa-miR-493-5p,hsa-miR-509-3p,hsa-miR-4422,hsa-miR-32-3p,hsa-miR-3591-3p,hsa-miR-122-5p,hsa-miR-135b-5p,hsa-miR-326,hsa-miR-328-3p,hsa-miR-133b,hsa-miR-1306-5p,hsa-miR-885-5p
Renal cell carcinoma	67	38	5.85923e+08	path:hsa05211	CREBBP,HGF,CDC42,PAK3,ARAF,CRKL,MAPK1,PDGFB,EP300,SOS2,HIF1A,PIK3R2,MET,RAPGEF1,CUL2,GAB1,SOS1,EPAS1,AKT3,PIK3R3,PIK3CA,CDKN1A,RAP1B,RAF1,KRAS,ETS1,EGLN1,RAC1,PAK6,PIK3R1,PAK1,BRAF,TGFA,CRK,MAP2K1,GRB2,PAK2,NRAS	hsa-let-7f-2-3p,hsa-miR-129-5p,hsa-miR-513a-5p,hsa-miR-655-3p,hsa-miR-139-3p,hsa-miR-32-3p,hsa-miR-506-3p,hsa-miR-4422,hsa-miR-483-3p,hsa-miR-6510-3p,hsa-miR-493-5p,hsa-miR-135b-5p,hsa-miR-532-3p,hsa-miR-513b-5p,hsa-miR-23b-5p,hsa-miR-326,hsa-miR-4700-5p,hsa-miR-508-5p,hsa-miR-509-3p,hsa-miR-122-5p,hsa-miR-4279,hsa-miR-586,hsa-miR-885-5p,hsa-miR-1226-3p
Proteoglycans in cancer	192	87	6.8291e+08	path:hsa05205	IGF1,HGF,PPP1R12A,CAMK2B,ROCK1,CDC42,PPP1R12B,ARAF,PXN,SLC9A1,ESR1,ITPR3,MAPK1,SOS2,HIF1A,FZD3,PIK3R2,CAV2,MET,RPS6KB1,DDX5,COL1A1,GAB1,CBL,MAPK14,WNT5A,FN1,SDC1,SOS1,AKT3,PIK3R3,PIK3CA,ITPR2,CDKN1A,PPP1R12C,ELK1,KDR,RAF1,KRAS,WNT2B,ROCK2,RAC1,TLR4,RDX,THBS1,FGF2,IGF1R,IQGAP1,PDPK1,CAMK2D,ANK2,PIK3R1,EGFR,MSN,PAK1,ITGB1,PDCD4,ITPR1,ANK3,FZD7,BRAF,MRAS,VAV2,ITGA5,WNT4,FZD5,ITGA2,COL1A2,FZD6,FRS2,P…	hsa-miR-129-5p,hsa-miR-32-3p,hsa-miR-483-3p,hsa-miR-513a-5p,hsa-miR-655-3p,hsa-miR-493-5p,hsa-miR-135b-5p,hsa-miR-4422,hsa-miR-506-3p,hsa-miR-326,hsa-miR-450b-3p,hsa-miR-122-5p,hsa-miR-133b,hsa-miR-532-3p,hsa-miR-3591-3p,hsa-miR-586,hsa-miR-1226-3p,hsa-miR-4700-5p,hsa-miR-513b-5p,hsa-miR-23b-5p,hsa-miR-139-3p,hsa-miR-450a-2-3p,hsa-miR-508-5p,hsa-miR-1306-5p,hsa-miR-509-3p,hsa-let-7f-2-3p,hsa-miR-…
Prostate cancer	94	49	7.3575e+07	path:hsa05215	CREBBP,IGF1,FGFR2,ARAF,TCF7,GSK3B,MAPK1,PDGFB,EP300,SOS2,E2F1,PIK3R2,PDGFRB,SOS1,AKT3,PIK3R3,CREB1,PIK3CA,CDKN1A,RAF1,KRAS,PDGFRA,IGF1R,PDPK1,PIK3R1,CREB5,EGFR,ZEB1,TCF7L2,MMP3,FOXO1,BRAF,TGFA,HSP90B1,CTNNB1,MAP2K1,AR,PDGFD,BCL2,PTEN,RELA,CCNE2,GRB2,CREB3L2,PDGFA,MTOR,NRAS,CHUK,ETV5	hsa-let-7f-2-3p,hsa-miR-129-5p,hsa-miR-32-3p,hsa-miR-483-3p,hsa-miR-4700-5p,hsa-miR-532-3p,hsa-miR-655-3p,hsa-miR-4422,hsa-miR-6510-3p,hsa-miR-506-3p,hsa-miR-326,hsa-miR-135b-5p,hsa-miR-1306-5p,hsa-miR-513b-5p,hsa-miR-493-5p,hsa-miR-513a-5p,hsa-miR-23b-5p,hsa-miR-508-5p,hsa-miR-3664-3p,hsa-miR-508-3p,hsa-miR-328-3p,hsa-miR-509-3p,hsa-miR-4279,hsa-miR-586,hsa-miR-885-5p,hsa-miR-3591-3p,hsa-miR-475…
ErbB signaling pathway	82	44	8.03928e+08	path:hsa04012	CAMK2B,MAP2K4,PAK3,ARAF,GSK3B,CRKL,MAPK1,SOS2,PIK3R2,MAPK8,RPS6KB1,MAPK10,GAB1,CBL,CBLB,SOS1,AKT3,PIK3R3,PIK3CA,CDKN1A,EREG,ELK1,RAF1,KRAS,PAK6,ABL2,CAMK2D,PIK3R1,EGFR,PAK1,NRG1,BRAF,NCK1,TGFA,PRKCB,CRK,MAP2K1,PTK2,GRB2,ERBB4,PAK2,PLCG2,MTOR,NRAS	hsa-miR-493-5p,hsa-let-7f-2-3p,hsa-miR-3591-3p,hsa-miR-506-3p,hsa-miR-513a-5p,hsa-miR-129-5p,hsa-miR-139-3p,hsa-miR-32-3p,hsa-miR-655-3p,hsa-miR-4422,hsa-miR-135b-5p,hsa-miR-532-3p,hsa-miR-513b-5p,hsa-miR-23b-5p,hsa-miR-586,hsa-miR-450a-2-3p,hsa-miR-326,hsa-miR-4700-5p,hsa-miR-508-5p,hsa-miR-3664-3p,hsa-miR-122-5p,hsa-miR-1226-3p,hsa-miR-4279,hsa-miR-133b,hsa-miR-885-5p,hsa-miR-509-3p,hsa-miR-483…
Transcriptional misregulation in cancer	158	73	1.60539e+09	path:hsa05202	ETV1,IGF1,BIRC3,CDK14,HOXA9,RUNX1T1,MEF2C,FUS,GZMB,SIX4,CD40,FLT1,EYA1,MET,DDX5,WHSC1,KLF3,ZBTB16,BCL6,ID2,GADD45A,KMT2A,CCND2,POLK,CDKN2C,ATF1,CDKN1A,RUNX2,PAX8,GRIA3,BCL11B,PPARG,PER2,H3F3B,MYCN,CDK9,BMP2K,ETV6,BCL2A1,IGF1R,PML,NCOR1,MEIS1,ZEB1,MMP3,FOXO1,FLI1,ELK4,RUNX1,REL,PBX3,BMI1,PTK2,IL8,SMAD1,BCL2L1,MLLT3,JMJD1C,AFF1,RELA,JUP,MAF,EWSR1,SP1,PBX1,MITF,PAX5,SUPT3H,HDAC2,PDGFA,ETV5,CEBPA,HOX…	hsa-miR-129-5p,hsa-miR-32-3p,hsa-miR-483-3p,hsa-miR-655-3p,hsa-miR-513b-5p,hsa-miR-885-5p,hsa-let-7f-2-3p,hsa-miR-133b,hsa-miR-3591-3p,hsa-miR-4422,hsa-miR-513a-5p,hsa-miR-493-5p,hsa-miR-1306-5p,hsa-miR-296-5p,hsa-miR-506-3p,hsa-miR-4279,hsa-miR-508-3p,hsa-miR-508-5p,hsa-miR-532-3p,hsa-miR-586,hsa-miR-4751,hsa-miR-328-3p,hsa-miR-135b-5p,hsa-miR-3664-3p,hsa-miR-4448,hsa-miR-4700-5p,hsa-miR-23b-5p,…
Glioma	75	40	2.47358e+09	path:hsa05214	CAMK1G,IGF1,CAMK2B,ARAF,MAPK1,PDGFB,SOS2,E2F1,PIK3R2,CDK6,PDGFRB,SOS1,GADD45A,AKT3,PIK3R3,PIK3CA,POLK,CDKN1A,RAF1,KRAS,PDGFRA,IGF1R,CALM2,CAMK2D,PIK3R1,EGFR,CAMK4,BRAF,CALM3,TGFA,PRKCB,MAP2K1,PTEN,GRB2,CAMK1D,PDGFA,PLCG2,CALM1,MTOR,NRAS	hsa-miR-135b-5p,hsa-miR-129-5p,hsa-miR-32-3p,hsa-miR-483-3p,hsa-miR-493-5p,hsa-miR-655-3p,hsa-miR-4422,hsa-miR-6510-3p,hsa-miR-506-3p,hsa-miR-326,hsa-miR-513a-5p,hsa-miR-1306-5p,hsa-miR-513b-5p,hsa-miR-23b-5p,hsa-miR-4700-5p,hsa-miR-508-5p,hsa-let-7f-2-3p,hsa-miR-586,hsa-miR-3664-3p,hsa-miR-885-5p,hsa-miR-4279,hsa-miR-133b,hsa-miR-513c-5p,hsa-miR-508-3p,hsa-miR-1226-3p
Growth hormone synthesis, secretion and action	110	54	2.48984e+09	path:hsa04935	CREBBP,IGF1,BCAR1,GNAI3,MAP2K4,GSK3B,MAP3K1,ITPR3,JAK2,CRKL,MAPK1,EP300,SOS2,PIK3R2,MAPK8,MAP2K6,MAPK10,MAPK14,GHR,GNAI2,STAT1,SOS1,ATF2,AKT3,PIK3R3,CREB1,ADCY7,PIK3CA,ITPR2,GNAI1,RAF1,KRAS,PIK3R1,CREB5,ITPR1,CACNA1C,GNAQ,CACNA1D,ADCY1,PRKCB,CRK,MAP2K1,IRS1,PTK2,ADCY6,GRB2,CREB3L2,PLCB1,SOCS3,IRS2,PLCG2,MTOR,NRAS,ATF6B	hsa-let-7f-2-3p,hsa-miR-129-5p,hsa-miR-32-3p,hsa-miR-483-3p,hsa-miR-6087,hsa-miR-3591-3p,hsa-miR-655-3p,hsa-miR-506-3p,hsa-miR-513a-5p,hsa-miR-135b-5p,hsa-miR-4422,hsa-miR-450b-3p,hsa-miR-4279,hsa-miR-513b-5p,hsa-miR-493-5p,hsa-miR-326,hsa-miR-4700-5p,hsa-miR-508-5p,hsa-miR-586,hsa-miR-133b,hsa-miR-885-5p,hsa-miR-509-3p,hsa-miR-636,hsa-miR-1226-3p,hsa-miR-1306-5p
cGMP-PKG signaling pathway	150	69	3.2277e+09	path:hsa04022	GTF2IRD1,ADRB1,PPP1R12A,ATP2B4,GUCY1B3,GNAI3,ROCK1,MEF2A,ATP1B3,ATP2B1,NFATC3,MRVI1,VDAC3,MEF2C,ITPR3,MAPK1,NFATC2,MYLK2,PPP3CB,SRF,GNAI2,ATF2,MEF2D,AKT3,CREB1,GNA13,ADCY7,ITPR2,VASP,GNAI1,NFATC1,RAF1,ROCK2,TRPC6,PDE5A,PPP3CA,ATP1B1,CALM2,GNA12,CREB5,ADRA2A,ITPR1,CACNA1C,PDE3B,GUCY1A2,GNAQ,KCNMA1,CACNA1D,CALM3,ADORA1,GUCY1A3,ADCY1,NOS3,MAP2K1,IRS1,PRKCE,ADCY6,ATP2A2,CREB3L2,PLCB1,SLC8A1,PRKG1,IRS…	hsa-miR-493-5p,hsa-miR-1226-3p,hsa-miR-513a-5p,hsa-miR-135b-5p,hsa-let-7f-2-3p,hsa-miR-483-3p,hsa-miR-32-3p,hsa-miR-3591-3p,hsa-miR-655-3p,hsa-miR-4422,hsa-miR-506-3p,hsa-miR-129-5p,hsa-miR-513b-5p,hsa-miR-328-3p,hsa-miR-450b-3p,hsa-miR-4700-5p,hsa-miR-532-3p,hsa-miR-586,hsa-miR-4279,hsa-miR-326,hsa-miR-508-5p,hsa-miR-376c-5p,hsa-miR-513c-5p,hsa-miR-636,hsa-miR-509-3p,hsa-miR-4751,hsa-miR-133b,hs…
Longevity regulating pathway	86	44	3.85451e+08	path:hsa04211	IGF1,RB1CC1,SESN1,SIRT1,TSC2,PIK3R2,PRKAG2,RPS6KB1,PPARGC1A,SOD2,ATF2,AKT3,PIK3R3,CREB1,FOXO3,ADCY7,PIK3CA,PRKAB2,PPARG,PRKAA1,KRAS,EIF4E2,IGF1R,PIK3R1,CREB5,SESN3,FOXO1,EIF4E,CAMK4,APPL1,PRKAA2,ADCY1,TSC1,IRS1,RELA,ADCY6,EHMT1,PRKAG1,CREB3L2,IRS2,MTOR,AKT1S1,NRAS,ATF6B	hsa-miR-129-5p,hsa-miR-32-3p,hsa-miR-483-3p,hsa-miR-133b,hsa-miR-135b-5p,hsa-miR-4422,hsa-miR-655-3p,hsa-miR-513b-5p,hsa-miR-4448,hsa-miR-506-3p,hsa-miR-513a-5p,hsa-miR-493-5p,hsa-miR-3591-3p,hsa-let-7f-2-3p,hsa-miR-4433b-5p,hsa-miR-4700-5p,hsa-miR-508-5p,hsa-miR-586,hsa-miR-885-5p,hsa-miR-1226-3p,hsa-miR-6087,hsa-miR-1306-5p,hsa-miR-532-3p
MAPK signaling pathway	276	114	5.43019e+09	path:hsa04010	MAP4K3,IGF1,HGF,KITLG,MAP2K4,FGFR2,RASGRP2,FGF10,CDC42,MAP4K4,NFATC3,MAP3K13,ARAF,MEF2C,MECOM,MAP3K4,NLK,MLTK,ANGPT2,MAP3K1,CRKL,MAPK1,PDGFB,SOS2,PPM1A,RPS6KA5,STK4,FLT1,STK3,MET,TGFBR1,MAPK8,PPP3CB,MAP3K8,MAP2K6,MAPK10,RAPGEF2,DUSP16,MAPK14,SRF,RASGRF2,FGF1,PDGFRB,IL1A,SOS1,ATF2,GADD45A,AKT3,STMN1,RPS6KA1,TEK,DUSP4,EREG,ELK1,HSPA2,RAP1B,KDR,NFATC1,RAF1,KRAS,PDGFRA,TAOK3,MAP3K7,RAC1,FGF2,PPP3CA,F…	hsa-miR-493-5p,hsa-miR-885-5p,hsa-miR-129-5p,hsa-miR-32-3p,hsa-miR-483-3p,hsa-miR-513a-5p,hsa-miR-655-3p,hsa-miR-508-5p,hsa-let-7f-2-3p,hsa-miR-3591-3p,hsa-miR-506-3p,hsa-miR-4700-5p,hsa-miR-532-3p,hsa-miR-513b-5p,hsa-miR-509-3p,hsa-miR-3664-3p,hsa-miR-4422,hsa-miR-122-5p,hsa-miR-133b,hsa-miR-1226-3p,hsa-miR-4279,hsa-miR-135b-5p,hsa-miR-513c-5p,hsa-miR-6510-3p,hsa-miR-450b-3p,hsa-miR-586,hsa-miR-…
Colorectal cancer	85	43	6.63734e+09	path:hsa05210	ARAF,TCF7,GSK3B,MAPK1,SOS2,AXIN1,BBC3,PIK3R2,TGFBR1,MAPK8,RPS6KB1,MAPK10,SOS1,MSH6,GADD45A,AKT3,PIK3R3,PIK3CA,POLK,CDKN1A,EREG,RAF1,KRAS,APC,RAC1,SMAD4,PMAIP1,PIK3R1,EGFR,TCF7L2,BCL2L11,APPL1,BRAF,RALGDS,TGFA,SMAD3,CTNNB1,MAP2K1,BCL2,SMAD2,GRB2,MTOR,NRAS	hsa-miR-655-3p,hsa-miR-129-5p,hsa-miR-4700-5p,hsa-let-7f-2-3p,hsa-miR-4422,hsa-miR-506-3p,hsa-miR-493-5p,hsa-miR-296-5p,hsa-miR-532-3p,hsa-miR-135b-5p,hsa-miR-133b,hsa-miR-32-3p,hsa-miR-513b-5p,hsa-miR-23b-5p,hsa-miR-586,hsa-miR-326,hsa-miR-508-5p,hsa-miR-513a-5p,hsa-miR-509-3p,hsa-miR-3664-3p,hsa-miR-328-3p,hsa-miR-3591-3p,hsa-miR-1226-3p,hsa-miR-4279,hsa-miR-1306-5p,hsa-miR-885-5p
Insulin signaling pathway	132	61	7.64541e+09	path:hsa04910	PRKAR2B,PPP1R3F,PHKA1,ARAF,LIPE,GSK3B,CRKL,MAPK1,SOS2,TSC2,GYS1,PIK3R2,PRKAG2,RAPGEF1,MAPK8,RPS6KB1,MAPK10,PPARGC1A,CBL,PRKAR2A,CBLB,SOS1,AKT3,PIK3R3,RHOQ,PPP1R3C,PIK3CA,ELK1,PRKAB2,RAF1,PRKAA1,FLOT2,KRAS,EIF4E2,PDPK1,G6PC3,PTPRF,CALM2,PIK3R1,FOXO1,EIF4E,PDE3B,BRAF,HK2,CALM3,PRKAA2,TSC1,CRK,MAP2K1,IRS1,PPP1R3B,GRB2,SOCS4,PRKAG1,SOCS3,IRS2,PPP1CC,PTPN1,CALM1,MTOR,NRAS	hsa-miR-532-3p,hsa-miR-586,hsa-miR-326,hsa-miR-122-5p,hsa-miR-4433b-5p,hsa-miR-655-3p,hsa-miR-506-3p,hsa-let-7f-2-3p,hsa-miR-129-5p,hsa-miR-4422,hsa-miR-4448,hsa-miR-135b-5p,hsa-miR-32-3p,hsa-miR-513a-5p,hsa-miR-3664-3p,hsa-miR-513b-5p,hsa-miR-885-5p,hsa-miR-23b-5p,hsa-miR-139-3p,hsa-miR-450a-2-3p,hsa-miR-4700-5p,hsa-miR-508-5p,hsa-miR-493-5p,hsa-miR-3591-3p,hsa-miR-4279,hsa-miR-6087,hsa-miR-636,…
Choline metabolism in cancer	93	46	7.64977e+09	path:hsa05231	SLC44A1,PLD1,DGKD,MAPK1,PDGFB,SOS2,HIF1A,PCYT1B,DGKH,TSC2,PIK3R2,MAPK8,RPS6KB1,MAPK10,CHPT1,WASF1,PDGFRB,SOS1,AKT3,PIK3R3,LYPLA1,PIK3CA,PLD2,RAF1,WASF3,KRAS,PDGFRA,RAC1,PDPK1,PIP5K1A,PIK3R1,EGFR,DGKI,WASF2,RALGDS,PCYT1A,PPAP2B,TSC1,PRKCB,MAP2K1,PDGFD,GRB2,SP1,PDGFA,MTOR,NRAS	hsa-miR-122-5p,hsa-let-7f-2-3p,hsa-miR-32-3p,hsa-miR-4422,hsa-miR-586,hsa-miR-885-5p,hsa-miR-4279,hsa-miR-1306-5p,hsa-miR-4700-5p,hsa-miR-129-5p,hsa-miR-483-3p,hsa-miR-6510-3p,hsa-miR-506-3p,hsa-miR-493-5p,hsa-miR-135b-5p,hsa-miR-655-3p,hsa-miR-4448,hsa-miR-513b-5p,hsa-miR-1226-3p,hsa-miR-326,hsa-miR-508-5p,hsa-miR-513a-5p,hsa-miR-509-3p,hsa-miR-450b-3p,hsa-miR-3664-3p,hsa-miR-8079,hsa-miR-133b,h…
Spinocerebellar ataxia	88	44	7.84873e+08	path:hsa05017	NFYA,RB1CC1,TBPL1,PUM2,ATXN3,RORA,CIC,ULK2,ITPR3,NOP56,PIK3R2,MAPK8,MAPK10,AMBRA1,AKT3,PIK3R3,GRIA2,PIK3CA,ITPR2,ATXN1,GRIA3,ATG14,KCNC3,PUM1,GTF2B,PIK3R1,VLDLR,NRBF2,ITPR1,GRIA1,GNAQ,OMA1,PRKCB,RBPJ,KCND3,DAB1,SPTBN2,ATP2A2,PLCB1,SP1,RELN,MTOR,OPA1,ATXN1L	hsa-miR-3664-3p,hsa-miR-133b,hsa-miR-135b-5p,hsa-miR-513b-5p,hsa-let-7f-2-3p,hsa-miR-32-3p,hsa-miR-493-5p,hsa-miR-4422,hsa-miR-129-5p,hsa-miR-655-3p,hsa-miR-4700-5p,hsa-miR-506-3p,hsa-miR-4279,hsa-miR-532-3p,hsa-miR-3591-3p,hsa-miR-450a-2-3p,hsa-miR-636,hsa-miR-586,hsa-miR-450b-3p,hsa-miR-483-5p,hsa-miR-1306-5p,hsa-miR-1226-3p,hsa-miR-508-5p,hsa-miR-513a-5p,hsa-miR-885-5p
AMPK signaling pathway	114	54	8.57324e+09	path:hsa04152	CFTR,IGF1,ELAVL1,PPP2R5C,LIPE,RAB10,SIRT1,SCD,TSC2,RAB2A,PPP2CB,GYS1,PIK3R2,PRKAG2,RPS6KB1,PPARGC1A,CPT1A,PPP2R5D,HMGCR,PPP2CA,PFKFB4,LEPR,AKT3,PIK3R3,CREB1,FOXO3,RAB14,PIK3CA,PRKAB2,PPARG,PRKAA1,MAP3K7,IGF1R,PDPK1,G6PC3,PFKL,PIK3R1,CREB5,FOXO1,PFKM,PPP2R5E,CRTC2,PRKAA2,TSC1,EEF2,IRS1,CPT1C,PFKFB3,PPP2R2D,PRKAG1,CREB3L2,IRS2,MTOR,AKT1S1	hsa-miR-4433b-5p,hsa-miR-129-5p,hsa-miR-32-3p,hsa-miR-483-3p,hsa-miR-133b,hsa-miR-4422,hsa-miR-513b-5p,hsa-miR-885-5p,hsa-miR-135b-5p,hsa-miR-3664-3p,hsa-miR-493-5p,hsa-miR-506-3p,hsa-miR-4448,hsa-let-7f-2-3p,hsa-miR-655-3p,hsa-miR-122-5p,hsa-miR-326,hsa-miR-513a-5p,hsa-miR-1306-5p,hsa-miR-4700-5p,hsa-miR-3591-3p,hsa-miR-139-3p,hsa-miR-508-5p,hsa-miR-1226-3p,hsa-miR-509-3p,hsa-miR-532-3p,hsa-miR-…
Oxytocin signaling pathway	146	66	9.12928e+09	path:hsa04921	CAMK1G,PPP1R12A,CAMK2B,GUCY1B3,GNAI3,ROCK1,NFATC3,PTGS2,PPP1R12B,MEF2C,ITPR3,MAPK1,NFATC2,MYLK2,PRKAG2,PPP3CB,GNAI2,KCNJ5,ADCY7,ITPR2,KCNJ2,CDKN1A,PPP1R12C,ELK1,GNAI1,NFATC1,PRKAB2,RAF1,PRKAA1,KRAS,ROCK2,PPP3CA,CACNG8,CALM2,CAMK2D,EGFR,ITPR1,CACNA1C,GUCY1A2,CAMK4,CACNA2D1,GNAQ,CACNA1D,CACNA2D3,RCAN1,CALM3,PRKAA2,KCNJ3,GUCY1A3,ADCY1,NOS3,CACNB2,PRKCB,EEF2,MAP2K1,ADCY6,PRKAG1,CACNB4,PLCB1,CAMK1D,PP…	hsa-miR-135b-5p,hsa-miR-513a-5p,hsa-miR-493-5p,hsa-let-7f-2-3p,hsa-miR-483-3p,hsa-miR-32-3p,hsa-miR-3591-3p,hsa-miR-655-3p,hsa-miR-4422,hsa-miR-506-3p,hsa-miR-129-5p,hsa-miR-513b-5p,hsa-miR-326,hsa-miR-450b-3p,hsa-miR-4700-5p,hsa-miR-586,hsa-miR-4279,hsa-miR-513c-5p,hsa-miR-23b-5p,hsa-miR-139-3p,hsa-miR-450a-2-3p,hsa-miR-508-5p,hsa-miR-532-3p,hsa-miR-3664-3p,hsa-miR-376c-5p,hsa-miR-636,hsa-miR-88…
Pathways in cancer	475	181	0.000122232909579823	path:hsa05200	CREBBP,IGF1,RALBP1,HGF,BIRC3,IFNGR1,KITLG,CAMK2B,GNAI3,CTNNA2,FGFR2,ROCK1,RASGRP2,GNB5,LRP6,FGF10,CDC42,PTGS2,PLD1,ARAF,GNB1,RUNX1T1,TCF7,TRAF5,GSK3B,NCOA1,MECOM,LAMB4,ESR1,JAK2,CRKL,MAPK1,HMOX1,PDGFB,EP300,SOS2,HIF1A,RPS6KA5,STK4,JAG1,E2F1,XIAP,PIM2,AXIN1,FZD3,BBC3,PIK3R2,CDK6,MET,GLI3,TGFBR1,MAPK8,CUL2,RPS6KB1,MAPK10,ZBTB16,CBL,SKP1,FGF1,PDGFRB,WNT5A,GNAI2,GNB4,FN1,STAT1,SOS1,EPAS1,NFE2L2,MSH6,…	hsa-let-7f-2-3p,hsa-miR-129-5p,hsa-miR-32-3p,hsa-miR-483-3p,hsa-miR-135b-5p,hsa-miR-513a-5p,hsa-miR-655-3p,hsa-miR-508-5p,hsa-miR-493-5p,hsa-miR-3591-3p,hsa-miR-586,hsa-miR-4700-5p,hsa-miR-532-3p,hsa-miR-4422,hsa-miR-506-3p,hsa-miR-513b-5p,hsa-miR-139-3p,hsa-miR-509-3p,hsa-miR-4279,hsa-miR-133b,hsa-miR-1226-3p,hsa-miR-450b-3p,hsa-miR-508-3p,hsa-miR-122-5p,hsa-miR-6510-3p,hsa-miR-8079,hsa-miR-326,…
Long-term depression	55	30	0.00014628380269288	path:hsa04730	IGF1,GUCY1B3,GNAI3,ARAF,ITPR3,MAPK1,PPP2CB,PPP2CA,GNAI2,GNA13,GRIA2,ITPR2,GRIA3,GNAI1,RAF1,KRAS,IGF1R,GNA12,ITPR1,GUCY1A2,GRIA1,GNAQ,BRAF,GUCY1A3,PRKCB,MAP2K1,PLCB1,PRKG1,NRAS,LYN	hsa-miR-129-5p,hsa-miR-32-3p,hsa-miR-483-3p,hsa-let-7f-2-3p,hsa-miR-3591-3p,hsa-miR-655-3p,hsa-miR-135b-5p,hsa-miR-506-3p,hsa-miR-4422,hsa-miR-133b,hsa-miR-513b-5p,hsa-miR-4279,hsa-miR-493-5p,hsa-miR-326,hsa-miR-4700-5p,hsa-miR-508-5p,hsa-miR-513a-5p,hsa-miR-586,hsa-miR-376c-5p,hsa-miR-513c-5p,hsa-miR-636,hsa-miR-450b-3p,hsa-miR-1226-3p
Breast cancer	127	58	0.000168788399185098	path:hsa05224	BRCA1,IGF1,LRP6,FGF10,ARAF,TCF7,PGR,GSK3B,NCOA1,ESR1,MAPK1,SOS2,JAG1,E2F1,AXIN1,FZD3,PIK3R2,CDK6,RPS6KB1,FGF1,CSNK1A1,WNT5A,SOS1,GADD45A,AKT3,PIK3R3,PIK3CA,POLK,NCOA3,CDKN1A,RAF1,KRAS,WNT2B,APC,HEY2,FGF2,FGF7,IGF1R,PIK3R1,EGFR,TCF7L2,FZD7,BRAF,DVL3,LRP5,WNT4,FZD5,FZD6,CTNNB1,MAP2K1,PTEN,FZD4,GRB2,JAG2,SP1,DLL1,MTOR,NRAS	hsa-miR-129-5p,hsa-miR-4448,hsa-miR-32-3p,hsa-miR-483-3p,hsa-let-7f-2-3p,hsa-miR-493-5p,hsa-miR-509-3p,hsa-miR-655-3p,hsa-miR-4700-5p,hsa-miR-4422,hsa-miR-508-3p,hsa-miR-506-3p,hsa-miR-8079,hsa-miR-326,hsa-miR-135b-5p,hsa-miR-513a-5p,hsa-miR-133b,hsa-miR-450a-2-3p,hsa-miR-513b-5p,hsa-miR-3591-3p,hsa-miR-23b-5p,hsa-miR-508-5p,hsa-miR-1306-5p,hsa-miR-450b-3p,hsa-miR-1226-3p,hsa-miR-3664-3p,hsa-miR-…
Hepatocellular carcinoma	157	69	0.000183488942178425	path:hsa05225	DPF1,HGF,ARID1B,SMARCD1,LRP6,SMARCE1,ARAF,TCF7,SMARCD3,GSK3B,MAPK1,HMOX1,SOS2,E2F1,AXIN1,FZD3,PIK3R2,CDK6,MET,TGFBR1,RPS6KB1,SMARCD2,GAB1,CSNK1A1,WNT5A,SOS1,NFE2L2,GADD45A,AKT3,PIK3R3,PIK3CA,POLK,CDKN1A,ELK1,RAF1,KRAS,WNT2B,APC,SMARCC2,IGF1R,SMAD4,PIK3R1,EGFR,TCF7L2,FZD7,BRAF,DVL3,LRP5,WNT4,TGFA,FZD5,PBRM1,FZD6,PRKCB,SMAD3,IGF2,CTNNB1,MAP2K1,BCL2L1,PTEN,SMARCC1,FZD4,SMAD2,GRB2,ARID2,PLCG2,MTOR,NR…	hsa-miR-135b-5p,hsa-miR-129-5p,hsa-miR-513a-5p,hsa-miR-655-3p,hsa-miR-493-5p,hsa-miR-133b,hsa-let-7f-2-3p,hsa-miR-3591-3p,hsa-miR-513b-5p,hsa-miR-4700-5p,hsa-miR-4422,hsa-miR-122-5p,hsa-miR-506-3p,hsa-miR-326,hsa-miR-32-3p,hsa-miR-532-3p,hsa-miR-450a-2-3p,hsa-miR-23b-5p,hsa-miR-139-3p,hsa-miR-508-5p,hsa-miR-1306-5p,hsa-miR-1226-3p,hsa-miR-3664-3p,hsa-miR-4448,hsa-miR-328-3p,hsa-miR-509-3p,hsa-miR…
Endometrial cancer	58	31	0.000187450704868078	path:hsa05213	CTNNA2,ARAF,TCF7,GSK3B,MAPK1,SOS2,AXIN1,PIK3R2,SOS1,GADD45A,AKT3,PIK3R3,FOXO3,PIK3CA,POLK,CDKN1A,ELK1,RAF1,KRAS,APC,PDPK1,PIK3R1,EGFR,TCF7L2,BRAF,ILK,CTNNB1,MAP2K1,PTEN,GRB2,NRAS	hsa-miR-586,hsa-miR-655-3p,hsa-miR-129-5p,hsa-miR-4700-5p,hsa-let-7f-2-3p,hsa-miR-4422,hsa-miR-506-3p,hsa-miR-493-5p,hsa-miR-135b-5p,hsa-miR-32-3p,hsa-miR-513b-5p,hsa-miR-3591-3p,hsa-miR-23b-5p,hsa-miR-139-3p,hsa-miR-450a-2-3p,hsa-miR-326,hsa-miR-508-5p,hsa-miR-513a-5p,hsa-miR-3664-3p,hsa-miR-328-3p,hsa-miR-509-3p,hsa-miR-4279,hsa-miR-885-5p,hsa-miR-513c-5p,hsa-miR-1226-3p
Melanoma	63	33	0.00019535652279763	path:hsa05218	IGF1,HGF,FGF10,ARAF,MAPK1,PDGFB,E2F1,PIK3R2,CDK6,MET,FGF1,PDGFRB,GADD45A,AKT3,PIK3R3,PIK3CA,POLK,CDKN1A,RAF1,KRAS,PDGFRA,FGF2,FGF7,IGF1R,PIK3R1,EGFR,BRAF,MAP2K1,PDGFD,PTEN,MITF,PDGFA,NRAS	hsa-miR-129-5p,hsa-miR-32-3p,hsa-miR-483-3p,hsa-miR-513a-5p,hsa-miR-655-3p,hsa-miR-509-3p,hsa-miR-4422,hsa-miR-6510-3p,hsa-miR-326,hsa-miR-135b-5p,hsa-miR-532-3p,hsa-miR-133b,hsa-miR-1306-5p,hsa-miR-513b-5p,hsa-miR-23b-5p,hsa-miR-4700-5p,hsa-miR-508-5p,hsa-miR-493-5p,hsa-miR-1226-3p,hsa-miR-3664-3p,hsa-miR-4279,hsa-miR-586,hsa-miR-513c-5p,hsa-miR-506-3p
Parathyroid hormone synthesis, secretion and action	94	45	0.000238620583788827	path:hsa04928	GNAI3,PDE4A,MEF2A,LRP6,PLD1,ARAF,MEF2C,ITPR3,MAPK1,PDE4D,GNAI2,ATF2,MEF2D,CREB1,GNA13,EGR1,ADCY7,ITPR2,CDKN1A,RUNX2,GNAI1,PLD2,RAF1,GNA12,CREB5,EGFR,ITPR1,NR4A2,GNAQ,MMP16,BRAF,PTH1R,LRP5,ADCY1,PRKCB,MAP2K1,AKAP13,BCL2,ADCY6,CREB3L2,PLCB1,PDE4B,SP1,MAFB,ATF6B	hsa-miR-32-3p,hsa-miR-3591-3p,hsa-miR-655-3p,hsa-miR-139-3p,hsa-miR-4286,hsa-let-7f-2-3p,hsa-miR-135b-5p,hsa-miR-129-5p,hsa-miR-493-5p,hsa-miR-506-3p,hsa-miR-4279,hsa-miR-4422,hsa-miR-513b-5p,hsa-miR-513a-5p,hsa-miR-23b-5p,hsa-miR-1226-3p,hsa-miR-4700-5p,hsa-miR-326,hsa-miR-508-5p,hsa-miR-3664-3p,hsa-miR-586,hsa-miR-4433b-5p,hsa-miR-513c-5p,hsa-miR-532-3p,hsa-miR-133b,hsa-miR-122-5p,hsa-miR-1306-…
Autophagy - animal	134	60	0.000255755228359167	path:hsa04140	CFLAR,RB1CC1,RRAGD,ULK2,SH3GLB1,MAPK1,HIF1A,ATG4A,TSC2,PPP2CB,PIK3R2,MAPK8,MTMR4,RPS6KB1,MAPK10,AMBRA1,PPP2CA,RRAGC,AKT3,PIK3R3,PIK3CA,ATG4C,ATG14,RAF1,PRKAA1,KRAS,EIF2S1,MAP3K7,RAB1A,GABARAPL1,IGF1R,PDPK1,PIK3R1,ATG12,NRBF2,ITPR1,DEPTOR,RAB39B,MRAS,SQSTM1,PRKAA2,PRKCD,WDR41,TSC1,ATG16L2,MAP2K1,IRS1,BCL2L1,BCL2,PTEN,TBK1,LAMP1,IRS2,HMGB1,ATG7,UVRAG,MTOR,ATG9A,AKT1S1,NRAS	hsa-miR-129-5p,hsa-miR-532-3p,hsa-miR-133b,hsa-miR-135b-5p,hsa-miR-506-3p,hsa-miR-4422,hsa-miR-493-5p,hsa-miR-4448,hsa-let-7f-2-3p,hsa-miR-3664-3p,hsa-miR-513b-5p,hsa-miR-655-3p,hsa-miR-4279,hsa-miR-32-3p,hsa-miR-483-3p,hsa-miR-586,hsa-miR-326,hsa-miR-4700-5p,hsa-miR-508-5p,hsa-miR-513a-5p,hsa-miR-139-3p,hsa-miR-6087,hsa-miR-296-5p,hsa-miR-513c-5p,hsa-miR-122-5p,hsa-miR-1306-5p,hsa-miR-1226-3p
Cellular senescence	153	67	0.000256086889251247	path:hsa04218	TRAF3IP2,HIPK2,NFATC3,FBXW11,VDAC3,RBL1,ITPR3,SIRT1,MAPK1,MYBL2,NFATC2,E2F1,TSC2,RBL2,PIK3R2,CDK6,TGFBR1,PPP3CB,MAP2K6,HIPK3,MAPK14,RAD50,IL1A,GADD45A,AKT3,PIK3R3,FOXO3,CCND2,PIK3CA,ITPR2,CDKN1A,NFATC1,RAF1,KRAS,ETS1,PPP3CA,CALM2,PIK3R1,CHEK1,FOXO1,ITPR1,ZFP36L2,MCU,CACNA1D,MRAS,CALM3,SQSTM1,RBBP4,HIPK1,TSC1,SMAD3,MAP2K1,IL8,PTEN,RELA,CCNE2,SMAD2,LIN9,ZFP36L1,PPP1CC,LIN54,CALM1,MTOR,HLA-F,NRAS,VD…	hsa-miR-493-5p,hsa-miR-129-5p,hsa-miR-32-3p,hsa-miR-483-3p,hsa-miR-506-3p,hsa-miR-513a-5p,hsa-miR-586,hsa-miR-4422,hsa-miR-135b-5p,hsa-miR-513b-5p,hsa-miR-122-5p,hsa-miR-326,hsa-miR-4448,hsa-let-7f-2-3p,hsa-miR-655-3p,hsa-miR-450b-3p,hsa-miR-509-3p,hsa-miR-3591-3p,hsa-miR-4700-5p,hsa-miR-23b-5p,hsa-miR-508-5p,hsa-miR-1226-3p,hsa-miR-513c-5p,hsa-miR-296-5p,hsa-miR-6087,hsa-miR-1306-5p,hsa-miR-3664…
Gap junction	79	39	0.000274925467976626	path:hsa04540	ADRB1,GUCY1B3,GNAI3,ITPR3,MAPK1,PDGFB,SOS2,TJP1,PDGFRB,GNAI2,SOS1,ADCY7,ITPR2,TUBA1B,TUBA4A,GNAI1,RAF1,KRAS,PDGFRA,EGFR,ITPR1,GUCY1A2,GJA1,GNAQ,GUCY1A3,ADCY1,PRKCB,TUBA1A,TUBA1C,MAP2K1,MAP3K2,PDGFD,ADCY6,GRB2,PLCB1,PRKG1,PDGFA,TUBA3C,NRAS	hsa-miR-1226-3p,hsa-let-7f-2-3p,hsa-miR-483-3p,hsa-miR-32-3p,hsa-miR-3591-3p,hsa-miR-655-3p,hsa-miR-135b-5p,hsa-miR-506-3p,hsa-miR-129-5p,hsa-miR-4422,hsa-miR-6510-3p,hsa-miR-4700-5p,hsa-miR-1306-5p,hsa-miR-4279,hsa-miR-133b,hsa-miR-326,hsa-miR-508-5p,hsa-miR-513a-5p,hsa-miR-493-5p,hsa-miR-3664-3p,hsa-miR-586,hsa-miR-376c-5p,hsa-miR-513c-5p,hsa-miR-636,hsa-miR-122-5p,hsa-miR-23b-5p
Apelin signaling pathway	129	58	0.00028143169503184	path:hsa04371	GNAI3,MEF2A,GNB5,GNB1,LIPE,MEF2C,SLC9A1,ITPR3,MAPK1,MYLK2,JAG1,PRKAG2,TGFBR1,RPS6KB1,HDAC5,PPARGC1A,GNAI2,GNB4,MEF2D,AKT3,CTGF,GNA13,EGR1,ADCY7,ITPR2,GNG13,GNAI1,PRKAB2,RAF1,PRKAA1,KRAS,GABARAPL1,SMAD4,CALM2,ITPR1,PDE3B,CAMK4,GNAQ,MRAS,CALM3,PRKAA2,ADCY1,NOS3,SMAD3,MAP2K1,PRKCE,ADCY6,SMAD2,PRKAG1,PLCB1,SLC8A1,GNG2,MYL4,RYR2,CALM1,MTOR,RYR3,NRAS	hsa-miR-32-3p,hsa-miR-3591-3p,hsa-miR-655-3p,hsa-let-7f-2-3p,hsa-miR-135b-5p,hsa-miR-129-5p,hsa-miR-493-5p,hsa-miR-506-3p,hsa-miR-139-3p,hsa-miR-122-5p,hsa-miR-4422,hsa-miR-4700-5p,hsa-miR-8079,hsa-miR-513a-5p,hsa-miR-4279,hsa-miR-133b,hsa-miR-532-3p,hsa-miR-326,hsa-miR-508-5p,hsa-miR-586,hsa-miR-885-5p,hsa-miR-1306-5p,hsa-miR-3664-3p,hsa-miR-513b-5p,hsa-miR-513c-5p,hsa-miR-636,hsa-miR-1226-3p
Pancreatic cancer	74	37	0.000282819145283804	path:hsa05212	RALBP1,CDC42,PLD1,ARAF,MAPK1,E2F1,PIK3R2,CDK6,TGFBR1,MAPK8,RPS6KB1,MAPK10,STAT1,GADD45A,AKT3,PIK3R3,PIK3CA,POLK,CDKN1A,PLD2,ARHGEF6,RAF1,KRAS,RAC1,SMAD4,PIK3R1,EGFR,BRAF,RALGDS,TGFA,SMAD3,MAP2K1,BCL2L1,RELA,SMAD2,MTOR,CHUK	hsa-miR-135b-5p,hsa-miR-655-3p,hsa-miR-4279,hsa-miR-129-5p,hsa-miR-4422,hsa-miR-326,hsa-miR-32-3p,hsa-miR-513a-5p,hsa-let-7f-2-3p,hsa-miR-506-3p,hsa-miR-513b-5p,hsa-miR-23b-5p,hsa-miR-1226-3p,hsa-miR-4700-5p,hsa-miR-508-5p,hsa-miR-509-3p,hsa-miR-3664-3p,hsa-miR-493-5p,hsa-miR-586,hsa-miR-1306-5p
Hippo signaling pathway	146	64	0.000335947733518825	path:hsa04390	TEAD3,WWTR1,SNAI2,BIRC3,CTNNA2,MPP5,FBXW11,TCF7,DLG3,GSK3B,SMAD7,AXIN1,FZD3,STK3,PPP2CB,BBC3,TGFBR1,BMPR1A,YWHAE,BMP5,PPP2CA,FGF1,WNT5A,ID2,CTGF,CCND2,PARD6B,AMOT,LATS1,WNT2B,YWHAQ,APC,YAP1,BMPR1B,FRMD6,SMAD4,TP53BP2,PARD3,TCF7L2,LATS2,DLG2,DLG5,BMP6,FZD7,GDF6,DVL3,WNT4,FZD5,YWHAZ,FZD6,YWHAB,SMAD3,CTNNB1,RASSF6,YWHAG,SMAD1,MOB1B,FZD4,SMAD2,PPP2R2D,SOX2,PPP1CC,TEAD1,BMPR2	hsa-miR-532-3p,hsa-miR-4422,hsa-miR-513b-5p,hsa-miR-506-3p,hsa-miR-586,hsa-miR-655-3p,hsa-let-7f-2-3p,hsa-miR-32-3p,hsa-miR-129-5p,hsa-miR-4700-5p,hsa-miR-3664-3p,hsa-miR-493-5p,hsa-miR-133b,hsa-miR-296-5p,hsa-miR-513a-5p,hsa-miR-508-5p,hsa-miR-1306-5p,hsa-miR-135b-5p,hsa-miR-509-3p,hsa-miR-326,hsa-miR-328-3p,hsa-miR-1226-3p,hsa-miR-4433b-5p,hsa-miR-4279,hsa-miR-4751,hsa-miR-885-5p,hsa-miR-3591-3…
Long-term potentiation	62	32	0.000345063043984679	path:hsa04720	CREBBP,CAMK2B,ARAF,ITPR3,MAPK1,EP300,PPP3CB,RPS6KA1,GRIA2,ITPR2,RAP1B,RAF1,KRAS,PPP1R1A,PPP3CA,CALM2,CAMK2D,ITPR1,CACNA1C,CAMK4,GRIA1,GNAQ,BRAF,CALM3,ADCY1,PRKCB,MAP2K1,PLCB1,PPP1CC,CALM1,NRAS,PPP3R1	hsa-let-7f-2-3p,hsa-miR-493-5p,hsa-miR-655-3p,hsa-miR-135b-5p,hsa-miR-506-3p,hsa-miR-129-5p,hsa-miR-4422,hsa-miR-586,hsa-miR-328-3p,hsa-miR-508-5p,hsa-miR-133b,hsa-miR-3591-3p,hsa-miR-326,hsa-miR-4700-5p,hsa-miR-32-3p,hsa-miR-513a-5p,hsa-miR-513b-5p,hsa-miR-885-5p,hsa-miR-450b-3p,hsa-miR-4279,hsa-miR-122-5p,hsa-miR-1226-3p
Rap1 signaling pathway	196	82	0.000350722268109142	path:hsa04015	FARP2,IGF1,HGF,KITLG,BCAR1,GNAI3,FGFR2,RASGRP2,PFN2,FGF10,CDC42,ANGPT2,CRKL,MAPK1,PDGFB,FLT1,PIK3R2,MET,RAPGEF1,MAP2K6,RAPGEF2,MAPK14,FGF1,PDGFRB,GNAI2,PRKD3,SIPA1L2,AKT3,PIK3R3,CNR1,TEK,ADCY7,PIK3CA,PARD6B,VASP,RAP1B,GNAI1,KDR,RAF1,KRAS,PDGFRA,RAPGEF5,RAC1,THBS1,FGF2,FGF7,IGF1R,EFNA3,CALM2,PIK3R1,EGFR,PARD3,ITGB1,MAGI1,RASGRP3,ANGPT1,ENAH,GNAQ,BRAF,MRAS,RAPGEF6,CALM3,RALGDS,VAV2,ADCY1,FIGF,PRKCB…	hsa-miR-513a-5p,hsa-miR-129-5p,hsa-miR-32-3p,hsa-miR-483-3p,hsa-miR-655-3p,hsa-miR-508-5p,hsa-miR-6087,hsa-miR-3591-3p,hsa-miR-4700-5p,hsa-miR-532-3p,hsa-miR-513b-5p,hsa-miR-133b,hsa-miR-509-3p,hsa-miR-135b-5p,hsa-miR-513c-5p,hsa-miR-506-3p,hsa-miR-4422,hsa-miR-6510-3p,hsa-miR-1226-3p,hsa-miR-493-5p,hsa-miR-450b-3p,hsa-miR-1306-5p,hsa-miR-4279,hsa-let-7f-2-3p,hsa-miR-586,hsa-miR-326,hsa-miR-3664-…
Human cytomegalovirus infection	199	83	0.000364326463972566	path:hsa05163	CX3CL1,BCAR1,GNAI3,ROCK1,GNB5,NFATC3,PTGS2,GNB1,TRAF5,GSK3B,PXN,ITPR3,CRKL,MAPK1,SOS2,NFATC2,E2F1,TSC2,PIK3R2,CDK6,PPP3CB,RPS6KB1,MAP2K6,MAPK14,GNAI2,GNB4,SOS1,ATF2,AKT3,PIK3R3,CREB1,GNA13,ADCY7,PIK3CA,ITPR2,CDKN1A,ELK1,GNG13,GNAI1,NFATC1,RAF1,KRAS,ROCK2,PDGFRA,RAC1,PPP3CA,CALM2,PIK3R1,GNA12,CREB5,EGFR,ITPR1,GNAQ,CALM3,ADCY1,TSC1,PRKCB,PDIA3,CRK,CTNNB1,MAP2K1,PTK2,IL8,AKAP13,PTGER4,RELA,ADCY6,GRB…	hsa-miR-513b-5p,hsa-miR-6087,hsa-miR-32-3p,hsa-miR-3591-3p,hsa-miR-655-3p,hsa-miR-135b-5p,hsa-miR-4422,hsa-miR-506-3p,hsa-miR-139-3p,hsa-miR-129-5p,hsa-miR-493-5p,hsa-miR-1226-3p,hsa-miR-450b-3p,hsa-let-7f-2-3p,hsa-miR-513a-5p,hsa-miR-326,hsa-miR-4448,hsa-miR-586,hsa-miR-483-3p,hsa-miR-4279,hsa-miR-133b,hsa-miR-23b-5p,hsa-miR-450a-2-3p,hsa-miR-122-5p,hsa-miR-4700-5p,hsa-miR-508-5p,hsa-miR-509-3p,…
Bacterial invasion of epithelial cells	73	36	0.000477272418553077	path:hsa05100	BCAR1,ELMO2,CTNNA2,CDC42,PXN,CRKL,SEPT3,PIK3R2,CAV2,MET,WASL,GAB1,CBL,WASF1,ARHGEF26,FN1,PIK3R3,PIK3CA,ARPC1B,RAC1,PIK3R1,ITGB1,WASF2,ITGA5,ARPC5,SEPT8,ILK,CRK,CTNNB1,SEPT2,PTK2,CLTB,RHOG,DNM3,CD2AP,ARPC1A	hsa-miR-6087,hsa-let-7f-2-3p,hsa-miR-493-5p,hsa-miR-586,hsa-miR-655-3p,hsa-miR-513a-5p,hsa-miR-506-3p,hsa-miR-1226-3p,hsa-miR-135b-5p,hsa-miR-133b,hsa-miR-4422,hsa-miR-532-3p,hsa-miR-32-3p,hsa-miR-122-5p,hsa-miR-513b-5p,hsa-miR-129-5p,hsa-miR-1306-5p,hsa-miR-509-3p,hsa-miR-326,hsa-miR-328-3p,hsa-miR-4700-5p,hsa-miR-508-5p,hsa-miR-885-5p,hsa-miR-3664-3p,hsa-miR-139-3p
Cushing syndrome	139	60	0.000814929829960466	path:hsa04934	CAMK2B,GNAI3,PDE8A,TCF7,KCNK2,GSK3B,ITPR3,MAPK1,E2F1,AXIN1,FZD3,CDK6,AHR,PDE8B,WNT5A,GNAI2,ATF2,RBBP5,KMT2A,CREB1,ADCY7,CDKN2C,ITPR2,CDKN1A,RAP1B,GNAI1,ASH2L,LDLR,WNT2B,APC,ARMC5,NCEH1,CAMK2D,CREB5,EGFR,TCF7L2,ITPR1,CACNA1C,FZD7,GNAQ,CACNA1D,BRAF,DVL3,WNT4,FZD5,ADCY1,FZD6,KMT2D,CTNNB1,MAP2K1,KCNK3,ADCY6,FZD4,CCNE2,CREB3L2,PLCB1,SP1,PBX1,WDR5B,ATF6B	hsa-miR-493-5p,hsa-miR-32-3p,hsa-miR-3591-3p,hsa-miR-655-3p,hsa-miR-513a-5p,hsa-miR-129-5p,hsa-miR-4700-5p,hsa-miR-506-3p,hsa-let-7f-2-3p,hsa-miR-135b-5p,hsa-miR-4422,hsa-miR-326,hsa-miR-133b,hsa-miR-450a-2-3p,hsa-miR-4279,hsa-miR-513b-5p,hsa-miR-122-5p,hsa-miR-4448,hsa-miR-23b-5p,hsa-miR-483-3p,hsa-miR-1306-5p,hsa-miR-296-5p,hsa-miR-483-5p,hsa-miR-586,hsa-miR-3664-3p,hsa-miR-328-3p,hsa-miR-509-3…
Insulin resistance	104	47	0.000888462147454273	path:hsa04931	GSK3B,GYS1,PIK3R2,PRKAG2,MAPK8,RPS6KB1,MAPK10,PPARGC1A,CPT1A,AKT3,PIK3R3,RPS6KA1,CREB1,PPP2R4,PPP1R3C,PIK3CA,PRKAB2,PRKAA1,TBC1D4,PDPK1,G6PC3,PTPRF,PIK3R1,CREB5,OGT,FOXO1,PPARGC1B,CRTC2,PRKAA2,PRKCD,NOS3,PRKCB,IRS1,PRKCE,PTEN,RELA,PPP1R3B,MLXIP,PRKAG1,CREB3L2,SOCS3,IRS2,PPP1CC,PPARA,PTPN1,GFPT1,MTOR	hsa-let-7f-2-3p,hsa-miR-129-5p,hsa-miR-122-5p,hsa-miR-326,hsa-miR-135b-5p,hsa-miR-506-3p,hsa-miR-655-3p,hsa-miR-32-3p,hsa-miR-513a-5p,hsa-miR-513b-5p,hsa-miR-328-3p,hsa-miR-508-5p,hsa-miR-4422,hsa-miR-493-5p,hsa-miR-23b-5p,hsa-miR-3664-3p,hsa-miR-483-3p,hsa-miR-3591-3p,hsa-miR-4279,hsa-miR-4700-5p,hsa-miR-133b,hsa-miR-513c-5p,hsa-miR-586,hsa-miR-636
Cholinergic synapse	99	45	0.000974818163262541	path:hsa04725	CAMK2B,GNAI3,GNB5,KCNQ2,GNB1,CHRNA3,ITPR3,JAK2,MAPK1,PIK3R2,GNAI2,GNB4,AKT3,PIK3R3,CREB1,ADCY7,PIK3CA,ITPR2,KCNJ2,GNG13,GNAI1,CHRM3,KRAS,CAMK2D,PIK3R1,CREB5,CACNA1B,ITPR1,CACNA1C,CAMK4,GNAQ,CACNA1D,KCNJ3,ADCY1,PRKCB,MAP2K1,BCL2,ADCY6,CHRM2,CREB3L2,PLCB1,KCNQ3,KCNQ5,GNG2,NRAS	hsa-miR-493-5p,hsa-miR-32-3p,hsa-miR-3591-3p,hsa-miR-655-3p,hsa-miR-139-3p,hsa-miR-296-5p,hsa-miR-129-5p,hsa-miR-135b-5p,hsa-miR-506-3p,hsa-miR-4422,hsa-miR-4279,hsa-miR-133b,hsa-miR-513b-5p,hsa-miR-513a-5p,hsa-let-7f-2-3p,hsa-miR-513c-5p,hsa-miR-586,hsa-miR-122-5p,hsa-miR-885-5p,hsa-miR-4700-5p,hsa-miR-1226-3p
Neurotrophin signaling pathway	118	52	0.00099968771133187	path:hsa04722	CAMK2B,CDC42,GSK3B,IRAK3,MAP3K1,CRKL,MAPK1,SOS2,RPS6KA5,PIK3R2,RAPGEF1,MAPK8,YWHAE,MAPK10,GAB1,SH2B3,MAPK14,SOS1,AKT3,PIK3R3,RPS6KA1,FOXO3,PIK3CA,RAP1B,RAF1,KRAS,SORT1,KIDINS220,RAC1,NTRK3,PDPK1,ARHGDIA,CALM2,CAMK2D,PIK3R1,NTRK2,CAMK4,BRAF,CALM3,PRKCD,FRS2,NGFRAP1,CRK,MAP2K1,IRS1,BCL2,RELA,BDNF,GRB2,PLCG2,CALM1,NRAS	hsa-miR-493-5p,hsa-miR-655-3p,hsa-let-7f-2-3p,hsa-miR-129-5p,hsa-miR-3664-3p,hsa-miR-506-3p,hsa-miR-3591-3p,hsa-miR-4422,hsa-miR-450b-3p,hsa-miR-135b-5p,hsa-miR-32-3p,hsa-miR-513a-5p,hsa-miR-513b-5p,hsa-miR-328-3p,hsa-miR-508-5p,hsa-miR-326,hsa-miR-4700-5p,hsa-miR-885-5p,hsa-miR-509-3p,hsa-miR-133b,hsa-miR-586,hsa-miR-4279,hsa-miR-508-3p,hsa-miR-483-3p,hsa-miR-1226-3p
Circadian entrainment	89	41	0.00116337819454845	path:hsa04713	CAMK2B,GUCY1B3,GNAI3,GNB5,GNB1,ITPR3,MAPK1,RPS6KA5,GNAI2,GNB4,CREB1,GRIA2,KCNJ5,ADCY7,GRIA3,GNG13,GNAI1,PER2,ADCYAP1,CALM2,CAMK2D,ITPR1,CACNA1C,GUCY1A2,GRIA4,GRIA1,GNAQ,CACNA1D,CALM3,KCNJ3,GUCY1A3,ADCY1,PRKCB,ADCY6,PLCB1,PRKG1,GNG2,RYR2,CALM1,RYR3,NOS1AP	hsa-miR-493-5p,hsa-let-7f-2-3p,hsa-miR-483-3p,hsa-miR-32-3p,hsa-miR-3591-3p,hsa-miR-655-3p,hsa-miR-139-3p,hsa-miR-135b-5p,hsa-miR-506-3p,hsa-miR-129-5p,hsa-miR-4422,hsa-miR-450b-3p,hsa-miR-4279,hsa-miR-133b,hsa-miR-513a-5p,hsa-miR-513b-5p,hsa-miR-326,hsa-miR-122-5p,hsa-miR-586,hsa-miR-376c-5p,hsa-miR-513c-5p,hsa-miR-636,hsa-miR-4700-5p
Acute myeloid leukemia	63	31	0.00120397197723808	path:hsa05221	ARAF,RUNX1T1,TCF7,MAPK1,SOS2,PIM2,PIK3R2,RPS6KB1,ZBTB16,SOS1,AKT3,PIK3R3,PIK3CA,RAF1,PER2,KRAS,PIM1,BCL2A1,PML,PIK3R1,TCF7L2,BRAF,RUNX1,MAP2K1,RELA,JUP,GRB2,MTOR,NRAS,CHUK,CEBPA	hsa-miR-655-3p,hsa-miR-129-5p,hsa-miR-133b,hsa-miR-3591-3p,hsa-miR-4422,hsa-miR-513a-5p,hsa-miR-4700-5p,hsa-miR-506-3p,hsa-miR-135b-5p,hsa-miR-3664-3p,hsa-miR-32-3p,hsa-miR-513b-5p,hsa-miR-326,hsa-miR-508-5p,hsa-miR-4279,hsa-miR-122-5p,hsa-let-7f-2-3p,hsa-miR-328-3p,hsa-miR-493-5p,hsa-miR-509-3p,hsa-miR-586,hsa-miR-483-3p,hsa-miR-1226-3p
Hepatitis B	144	61	0.00130593991701959	path:hsa05161	CASP10,CREBBP,MAP2K4,ATP6AP1,NFATC3,ARAF,VDAC3,MAP3K1,JAK2,MAPK1,EP300,SOS2,NFATC2,E2F1,PIK3R2,TGFBR1,DDX58,MAPK8,MAP2K6,MAPK10,MAPK14,STAT1,SOS1,ATF2,AKT3,PIK3R3,CREB1,PIK3CA,EGR2,CDKN1A,ELK1,NFATC1,TRAF3,RAF1,KRAS,YWHAQ,MAP3K7,TLR4,SMAD4,PIK3R1,CREB5,BRAF,TLR3,YWHAZ,PRKCB,STAT6,YWHAB,SMAD3,MAP2K1,IL8,BCL2,RELA,CCNE2,GRB2,EGR3,CREB3L2,TBK1,NRAS,CHUK,ATF6B,DDX3X	hsa-miR-513b-5p,hsa-let-7f-2-3p,hsa-miR-3591-3p,hsa-miR-506-3p,hsa-miR-513a-5p,hsa-miR-1306-5p,hsa-miR-129-5p,hsa-miR-4422,hsa-miR-655-3p,hsa-miR-135b-5p,hsa-miR-326,hsa-miR-483-3p,hsa-miR-450b-3p,hsa-miR-32-3p,hsa-miR-493-5p,hsa-miR-23b-5p,hsa-miR-139-3p,hsa-miR-450a-2-3p,hsa-miR-4700-5p,hsa-miR-508-5p,hsa-miR-4279,hsa-miR-586,hsa-miR-3664-3p,hsa-miR-133b,hsa-miR-1226-3p
Wnt signaling pathway	147	62	0.00136408882786534	path:hsa04310	CREBBP,CAMK2B,LRP6,CSNK2A2,NFATC3,FBXW11,TCF7,GSK3B,NLK,EP300,DAAM1,CHD8,NFATC2,AXIN1,FZD3,SFRP1,WISP1,MAPK8,PPP3CB,DKK1,MAPK10,SKP1,CSNK1A1,WNT5A,CACYBP,CCND2,NFATC1,WNT2B,ROCK2,APC,MAP3K7,RAC1,PPP3CA,PRICKLE1,SMAD4,CAMK2D,RSPO2,TCF7L2,FZD7,CTBP1,DVL3,LRP5,WNT4,FZD5,RYK,SENP2,FZD6,PRKCB,SMAD3,CTNNB1,CXXC4,CTNND2,VANGL1,FZD4,CTBP2,TBL1XR1,PLCB1,ZNRF3,ROR1,SIAH1,LGR4,PPP3R1	hsa-let-7f-2-3p,hsa-miR-493-5p,hsa-miR-129-5p,hsa-miR-4422,hsa-miR-32-3p,hsa-miR-4700-5p,hsa-miR-532-3p,hsa-miR-3664-3p,hsa-miR-509-3p,hsa-miR-513a-5p,hsa-miR-655-3p,hsa-miR-586,hsa-miR-1306-5p,hsa-miR-885-5p,hsa-miR-506-3p,hsa-miR-450b-3p,hsa-miR-450a-2-3p,hsa-miR-513b-5p,hsa-miR-122-5p,hsa-miR-135b-5p,hsa-miR-328-3p,hsa-miR-1226-3p,hsa-miR-4751,hsa-miR-133b,hsa-miR-326,hsa-miR-8079
Fc gamma R-mediated phagocytosis	90	41	0.00152001136851299	path:hsa04666	CDC42,PLD1,PTPRC,CRKL,MAPK1,PIK3R2,LIMK1,RPS6KB1,WASF1,AKT3,PIK3R3,PIK3CA,VASP,PLD2,ARPC1B,RAF1,WASF3,RAC1,PIP5K1A,MYO10,PIK3R1,PAK1,ASAP2,ASAP1,WASF2,VAV2,PPAP2B,ARPC5,PRKCD,CFL2,ARF6,PRKCB,CRK,MAP2K1,PRKCE,MARCKSL1,LIMK2,PLCG2,LAT,ARPC1A,LYN	hsa-miR-655-3p,hsa-miR-4279,hsa-miR-493-5p,hsa-miR-506-3p,hsa-miR-129-5p,hsa-miR-4422,hsa-miR-135b-5p,hsa-miR-122-5p,hsa-miR-32-3p,hsa-miR-513b-5p,hsa-miR-532-3p,hsa-miR-1226-3p,hsa-miR-4700-5p,hsa-miR-1306-5p,hsa-miR-326,hsa-miR-508-5p,hsa-miR-509-3p,hsa-miR-450b-3p,hsa-let-7f-2-3p,hsa-miR-636,hsa-miR-133b,hsa-miR-513a-5p,hsa-miR-376c-5p,hsa-miR-508-3p,hsa-miR-885-5p,hsa-miR-483-3p,hsa-miR-3664-…
Gastric cancer	131	56	0.00156718495591259	path:hsa05226	HGF,CTNNA2,FGFR2,LRP6,FGF10,ARAF,TCF7,GSK3B,MAPK1,SOS2,E2F1,AXIN1,FZD3,PIK3R2,MET,TGFBR1,RPS6KB1,GAB1,FGF1,CSNK1A1,WNT5A,SOS1,GADD45A,AKT3,PIK3R3,PIK3CA,POLK,CDKN1A,RAF1,KRAS,WNT2B,APC,FGF2,FGF7,SMAD4,PIK3R1,EGFR,TCF7L2,FZD7,BRAF,DVL3,LRP5,WNT4,FZD5,FZD6,SMAD3,CTNNB1,MAP2K1,BCL2,JUP,FZD4,CCNE2,SMAD2,GRB2,MTOR,NRAS	hsa-miR-129-5p,hsa-miR-513a-5p,hsa-miR-655-3p,hsa-miR-586,hsa-miR-4700-5p,hsa-miR-532-3p,hsa-let-7f-2-3p,hsa-miR-493-5p,hsa-miR-509-3p,hsa-miR-4422,hsa-miR-506-3p,hsa-miR-326,hsa-miR-32-3p,hsa-miR-135b-5p,hsa-miR-133b,hsa-miR-450a-2-3p,hsa-miR-513b-5p,hsa-miR-23b-5p,hsa-miR-508-5p,hsa-miR-1306-5p,hsa-miR-1226-3p,hsa-miR-3664-3p,hsa-miR-328-3p,hsa-miR-4279,hsa-miR-122-5p,hsa-miR-4751,hsa-miR-885-5…
mTOR signaling pathway	145	61	0.00159835927999629	path:hsa04150	IGF1,RRAGD,FNIP2,LRP6,GSK3B,ULK2,SEH1L,MAPK1,DEPDC5,SOS2,ATP6V1D,LPIN2,TSC2,SLC7A5,FZD3,PIK3R2,GRB10,RPS6KB1,WNT5A,SOS1,RRAGC,AKT3,PIK3R3,RPS6KA1,PIK3CA,RAF1,PRKAA1,KRAS,WNT2B,LPIN1,EIF4E2,IGF1R,PDPK1,PIK3R1,EIF4E,FZD7,DEPTOR,BRAF,DVL3,LRP5,PRKAA2,WNT4,FZD5,RICTOR,FZD6,TSC1,PRKCB,MAP2K1,IRS1,PTEN,FZD4,RNF152,SLC38A9,GRB2,LAMTOR4,MTOR,AKT1S1,NRAS,CHUK,ATP6V1G2,FNIP1	hsa-miR-129-5p,hsa-miR-32-3p,hsa-miR-483-3p,hsa-miR-506-3p,hsa-miR-3664-3p,hsa-let-7f-2-3p,hsa-miR-493-5p,hsa-miR-4422,hsa-miR-135b-5p,hsa-miR-122-5p,hsa-miR-3591-3p,hsa-miR-513a-5p,hsa-miR-133b,hsa-miR-4448,hsa-miR-655-3p,hsa-miR-513b-5p,hsa-miR-328-3p,hsa-miR-508-5p,hsa-miR-326,hsa-miR-4700-5p,hsa-miR-1306-5p,hsa-miR-4433b-5p,hsa-miR-586,hsa-miR-4279,hsa-miR-1226-3p,hsa-miR-4751,hsa-miR-885-5p,…
Kaposi sarcoma-associated herpesvirus infection	162	67	0.0016499192001419	path:hsa05167	CREBBP,IFNGR1,EIF2AK2,MAP2K4,GNB5,NFATC3,PTGS2,GNB1,GSK3B,ANGPT2,ITPR3,JAK2,MAPK1,PDGFB,EP300,HIF1A,NFATC2,E2F1,PIK3R2,CDK6,MAPK8,PPP3CB,MAP2K6,MAPK10,MAPK14,GNB4,STAT1,AKT3,PIK3R3,CREB1,PIK3CA,ITPR2,PREX1,CDKN1A,ATG14,GNG13,NFATC1,TRAF3,RAF1,KRAS,IL6ST,RAC1,FGF2,PPP3CA,GABARAPL1,CALM2,PIK3R1,ITPR1,RCAN1,CALM3,TLR3,CTNNB1,MAP2K1,IL8,UBB,RELA,TBK1,GNG2,PLCG2,CALM1,MTOR,MICB,HLA-F,NRAS,CHUK,PPP3R1,…	hsa-let-7f-2-3p,hsa-miR-129-5p,hsa-miR-3591-3p,hsa-miR-506-3p,hsa-miR-513a-5p,hsa-miR-139-3p,hsa-miR-4422,hsa-miR-513b-5p,hsa-miR-493-5p,hsa-miR-135b-5p,hsa-miR-513c-5p,hsa-miR-483-3p,hsa-miR-6510-3p,hsa-miR-655-3p,hsa-miR-326,hsa-miR-32-3p,hsa-miR-586,hsa-miR-450b-3p,hsa-miR-133b,hsa-miR-6087,hsa-miR-23b-5p,hsa-miR-122-5p,hsa-miR-4700-5p,hsa-miR-508-5p,hsa-miR-885-5p,hsa-miR-509-3p,hsa-miR-1226-…
Yersinia infection	115	50	0.00176207981885224	path:hsa05135	BCAR1,PKN2,MAP2K4,ROCK1,CDC42,NFATC3,GSK3B,PXN,CRKL,MAPK1,NFATC2,ARHGEF7,PIK3R2,WASL,LIMK1,MAPK8,MAP2K6,MAPK10,MAPK14,ACTR3,FN1,WIPF1,AKT3,PIK3R3,RPS6KA1,PIK3CA,NFATC1,ACTR3B,ROCK2,MAP3K7,RAC1,TLR4,ACTR2,PIP5K1A,PIK3R1,ITGB1,WASF2,VAV2,ITGA5,ARF6,CRK,MAP2K1,PTK2,IL8,WIPF2,RELA,TBK1,ARHGEF12,CHUK,LAT	hsa-miR-6087,hsa-miR-636,hsa-let-7f-2-3p,hsa-miR-3591-3p,hsa-miR-506-3p,hsa-miR-513a-5p,hsa-miR-135b-5p,hsa-miR-4422,hsa-miR-655-3p,hsa-miR-129-5p,hsa-miR-32-3p,hsa-miR-483-3p,hsa-miR-450b-3p,hsa-miR-513b-5p,hsa-miR-328-3p,hsa-miR-508-5p,hsa-miR-509-3p,hsa-miR-23b-5p,hsa-miR-493-5p,hsa-miR-133b,hsa-miR-326,hsa-miR-4700-5p,hsa-miR-885-5p,hsa-miR-508-3p,hsa-miR-3664-3p
Shigellosis	214	85	0.00185244790661358	path:hsa05131	RRAGD,ELMO2,ROCK1,PFN2,CDC42,ACTN1,UBE2D1,FBXW11,TRAF5,GSK3B,PXN,ITPR3,CRKL,MAPK1,SEPT3,RPS6KA5,PIK3R2,WASL,MAPK8,RPS6KB1,UBE2D3,MAPK10,MAPK14,WASF1,SKP1,ARHGEF2,RRAGC,AKT3,PIK3R3,FOXO3,PIK3CA,SEPT7,ITPR2,ATG14,ACTN4,ARPC1B,DIAPH1,UBE2D2,H3F3B,ROCK2,MAP3K7,RAC1,CALCOCO2,TLR4,FNBP1L,GABARAPL1,PLCZ1,TIFA,PIK3R1,ATG12,EGFR,ITGB1,FOXO1,ITPR1,GJA1,WASF2,HK2,SQSTM1,ITGA5,ARPC5,PRKCD,SEPT8,ILK,CRK,SEPT2…	hsa-miR-129-5p,hsa-miR-506-3p,hsa-let-7f-2-3p,hsa-miR-493-5p,hsa-miR-135b-5p,hsa-miR-4422,hsa-miR-133b,hsa-miR-655-3p,hsa-miR-532-3p,hsa-miR-636,hsa-miR-513a-5p,hsa-miR-32-3p,hsa-miR-1226-3p,hsa-miR-450b-3p,hsa-miR-586,hsa-miR-122-5p,hsa-miR-513b-5p,hsa-miR-3591-3p,hsa-miR-1306-5p,hsa-miR-483-3p,hsa-miR-509-3p,hsa-miR-4700-5p,hsa-miR-23b-5p,hsa-miR-3664-3p,hsa-miR-508-5p,hsa-miR-326,hsa-miR-328-3…
cAMP signaling pathway	189	76	0.00212556738138164	path:hsa04024	CFTR,CREBBP,ADRB1,PPP1R12A,CAMK2B,ATP2B4,GNAI3,PDE4A,ROCK1,ATP1B3,ATP2B1,PLD1,LIPE,SLC9A1,HCN2,MAPK1,EP300,PIK3R2,GLI3,MAPK8,MAPK10,PDE10A,PDE4D,GNAI2,AKT3,PIK3R3,CREB1,GRIA2,ADCY7,PIK3CA,EDN3,SOX9,GRIA3,RAP1B,GNAI1,PLD2,NFATC1,PPP1R1B,RAF1,ROCK2,RAC1,GABBR2,ADCYAP1,ATP1B1,CALM2,CAMK2D,PIK3R1,CREB5,PAK1,CACNA1C,PDE3B,CAMK4,GRIA4,GRIA1,CACNA1D,BRAF,CALM3,VAV2,ACOX1,ADORA1,NPY1R,ADCY1,MAP2K1,RELA,A…	hsa-miR-4433b-5p,hsa-let-7f-2-3p,hsa-miR-1226-3p,hsa-miR-513a-5p,hsa-miR-493-5p,hsa-miR-135b-5p,hsa-miR-32-3p,hsa-miR-3591-3p,hsa-miR-655-3p,hsa-miR-139-3p,hsa-miR-4286,hsa-miR-4422,hsa-miR-506-3p,hsa-miR-513b-5p,hsa-miR-328-3p,hsa-miR-450b-3p,hsa-miR-4700-5p,hsa-miR-4279,hsa-miR-122-5p,hsa-miR-129-5p,hsa-miR-586,hsa-miR-133b,hsa-miR-326,hsa-miR-508-5p,hsa-miR-509-3p,hsa-miR-885-5p,hsa-miR-4751
Longevity regulating pathway - multiple species	60	29	0.00241666010352207	path:hsa04213	IGF1,SIRT1,PIK3R2,PRKAG2,RPS6KB1,SOD2,AKT3,PIK3R3,FOXO3,ADCY7,PIK3CA,HSPA2,PRKAB2,PRKAA1,KRAS,IGF1R,PIK3R1,EIF4EBP2,FOXO1,PRKAA2,ADCY1,IRS1,ADCY6,PRKAG1,IRS2,HDAC2,MTOR,AKT1S1,NRAS	hsa-miR-129-5p,hsa-miR-32-3p,hsa-miR-483-3p,hsa-miR-513b-5p,hsa-miR-135b-5p,hsa-miR-506-3p,hsa-miR-655-3p,hsa-miR-4422,hsa-miR-493-5p,hsa-miR-3591-3p,hsa-let-7f-2-3p,hsa-miR-586,hsa-miR-513a-5p,hsa-miR-532-3p,hsa-miR-508-5p,hsa-miR-4700-5p,hsa-miR-1226-3p
Dopaminergic synapse	122	52	0.00243289851591176	path:hsa04728	CAMK2B,GNAI3,GNB5,PPP2R5C,GNB1,GSK3B,ITPR3,PPP2CB,MAPK8,PPP3CB,MAPK10,MAPK14,PPP2R5D,PPP2CA,GNAI2,GNB4,ATF2,AKT3,CREB1,GRIA2,KCNJ5,ITPR2,GRIA3,GNG13,GNAI1,PPP1R1B,ARNTL,CLOCK,PPP3CA,CALM2,CAMK2D,CREB5,CACNA1B,ITPR1,CACNA1C,GRIA4,PPP2R5E,GRIA1,GNAQ,CACNA1D,CALM3,KCNJ3,PRKCB,KIF5B,PPP2R2D,TH,CREB3L2,PLCB1,PPP1CC,GNG2,CALM1,ATF6B	hsa-miR-493-5p,hsa-miR-32-3p,hsa-miR-3591-3p,hsa-miR-655-3p,hsa-miR-139-3p,hsa-miR-135b-5p,hsa-miR-3664-3p,hsa-let-7f-2-3p,hsa-miR-129-5p,hsa-miR-506-3p,hsa-miR-133b,hsa-miR-586,hsa-miR-450b-3p,hsa-miR-1306-5p,hsa-miR-513b-5p,hsa-miR-4279,hsa-miR-4422,hsa-miR-513a-5p,hsa-miR-326,hsa-miR-122-5p,hsa-miR-4700-5p,hsa-miR-508-5p,hsa-miR-513c-5p
Viral carcinogenesis	167	68	0.00244762852811761	path:hsa05203	CREBBP,TBPL1,HDAC9,EIF2AK2,HDAC7,SP100,PKM,POLB,CDC42,ACTN1,VDAC3,RBL1,TRAF5,PXN,MAPK1,EP300,VAC14,DNAJA3,RBL2,PIK3R2,CDK6,HDAC5,YWHAE,GTF2H1,GTF2H3,SRF,UBE3A,KAT2B,ATF2,PIK3R3,CREB1,CCND2,PIK3CA,EGR2,CDKN1A,UBR4,ACTN4,TRAF3,KRAS,YWHAQ,IL6ST,RAC1,GTF2B,PMAIP1,PIK3R1,CREB5,HDAC8,CHEK1,RASA2,REL,YWHAZ,HNRNPK,GTF2A1,YWHAB,RBPJ,YWHAG,RELA,CCNE2,GRB2,EGR3,CREB3L2,USP7,HDAC2,HLA-F,NRAS,ATF6B,DDX3X,LYN	hsa-let-7f-2-3p,hsa-miR-133b,hsa-miR-513b-5p,hsa-miR-135b-5p,hsa-miR-4422,hsa-miR-129-5p,hsa-miR-6087,hsa-miR-122-5p,hsa-miR-1306-5p,hsa-miR-3591-3p,hsa-miR-655-3p,hsa-miR-532-3p,hsa-miR-636,hsa-miR-513a-5p,hsa-miR-1226-3p,hsa-miR-450b-3p,hsa-miR-32-3p,hsa-miR-506-3p,hsa-miR-885-5p,hsa-miR-493-5p,hsa-miR-4700-5p,hsa-miR-23b-5p,hsa-miR-139-3p,hsa-miR-509-3p,hsa-miR-3664-3p
Phosphatidylinositol signaling system	95	42	0.00270892687180769	path:hsa04070	PIK3C2A,PI4K2B,IP6K2,DGKD,ITPR3,DGKH,IMPAD1,PIK3R2,MTMR4,PIKFYVE,PIK3R3,PIK3CA,OCRL,ITPR2,IMPA1,PIK3C2G,PLCZ1,IMPA2,PI4KB,PIP5K1A,CALM2,PIK3R1,PPIP5K2,INPP5E,PIP4K2A,ITPR1,IPMK,TMEM55A,DGKI,SYNJ1,CALM3,CDS1,PRKCB,PIP4K2C,PPIP5K1,MTM1,PTEN,PLCB1,PLCG2,CALM1,INPP5B,SACM1L	hsa-miR-506-3p,hsa-miR-450a-2-3p,hsa-miR-532-3p,hsa-miR-1306-5p,hsa-miR-4700-5p,hsa-miR-135b-5p,hsa-miR-129-5p,hsa-miR-586,hsa-miR-655-3p,hsa-miR-885-5p,hsa-miR-32-3p,hsa-miR-513b-5p,hsa-miR-3664-3p,hsa-miR-133b,hsa-miR-122-5p,hsa-miR-3591-3p,hsa-miR-4422,hsa-miR-450b-3p,hsa-miR-493-5p,hsa-miR-508-5p,hsa-let-7f-2-3p,hsa-miR-8079,hsa-miR-513a-5p,hsa-miR-513c-5p,hsa-miR-483-3p,hsa-miR-4279,hsa-miR-…
RNA degradation	74	34	0.00311045501628426	path:hsa03018	SKIV2L2,CNOT4,EXOSC3,DDX6,CNOT2,PAPD7,CNOT6,XRN1,EXOSC8,PAPD5,EXOSC9,CNOT1,NAA38,BTG1,PAN2,PNPT1,CNOT6L,TOB1,PFKL,HSPD1,RQCD1,PNLDC1,PFKM,BTG3,BTG2,LSM3,EXOSC10,DCP2,DHX36,CNOT10,TOB2,C1D,NUDT16,CNOT7	hsa-miR-1469,hsa-miR-513b-5p,hsa-miR-483-3p,hsa-miR-506-3p,hsa-miR-23b-5p,hsa-miR-32-3p,hsa-miR-4422,hsa-miR-885-5p,hsa-miR-129-5p,hsa-miR-586,hsa-miR-4700-5p,hsa-miR-493-5p,hsa-miR-513a-5p,hsa-miR-1306-5p,hsa-miR-655-3p,hsa-miR-139-3p,hsa-miR-1226-3p,hsa-miR-509-3p,hsa-miR-532-3p,hsa-miR-513c-5p,hsa-miR-636,hsa-let-7f-2-3p,hsa-miR-122-5p,hsa-miR-508-3p
T cell receptor signaling pathway	93	41	0.00321758936571894	path:hsa04660	CDC42,NFATC3,PAK3,PTPRC,GSK3B,MAPK1,GRAP2,SOS2,NFATC2,CD40LG,PIK3R2,MAPK8,PPP3CB,MAP3K8,MAPK10,MAPK14,CBLB,SOS1,AKT3,PIK3R3,PIK3CA,NFATC1,RAF1,KRAS,MAP3K7,TEC,PAK6,PPP3CA,PDPK1,PIK3R1,PAK1,NCK1,VAV2,MAP2K1,RELA,GRB2,PAK2,NRAS,CHUK,LAT,PPP3R1	hsa-miR-655-3p,hsa-miR-129-5p,hsa-miR-4422,hsa-miR-139-3p,hsa-miR-32-3p,hsa-miR-493-5p,hsa-let-7f-2-3p,hsa-miR-532-3p,hsa-miR-506-3p,hsa-miR-122-5p,hsa-miR-135b-5p,hsa-miR-586,hsa-miR-509-3p,hsa-miR-450b-3p,hsa-miR-513b-5p,hsa-miR-326,hsa-miR-4700-5p,hsa-miR-508-5p,hsa-miR-513a-5p,hsa-miR-3664-3p,hsa-miR-1226-3p
Tight junction	149	61	0.00342155855681319	path:hsa04530	CFTR,YBX3,ROCK1,NEDD4,CDC42,ACTN1,MPP5,DLG3,MAP3K1,EPB41L4B,MYH9,TJP1,PPP2CB,PRKAG2,MAPK8,MAPK10,RAPGEF2,BVES,PPP2CA,AMOTL2,ACTR3,ARHGEF2,TUBA1B,RAP2C,PARD6B,VASP,SYMPK,AMOT,TUBA4A,ACTN4,PRKAB2,PRKAA1,MYH10,ACTR3B,ROCK2,RAC1,RDX,ACTR2,MARVELD3,CGN,RAB13,MSN,PARD3,ITGB1,DLG2,MAGI1,JAM2,CACNA1D,RAPGEF6,RUNX1,PRKAA2,CLDN1,CLDN19,AMOTL1,TUBA1A,TUBA1C,PRKCE,PPP2R2D,PRKAG1,OCLN,TUBA3C	hsa-miR-4433b-5p,hsa-miR-129-5p,hsa-miR-4422,hsa-miR-135b-5p,hsa-miR-506-3p,hsa-miR-133b,hsa-miR-586,hsa-miR-655-3p,hsa-miR-532-3p,hsa-miR-636,hsa-let-7f-2-3p,hsa-miR-513b-5p,hsa-miR-3591-3p,hsa-miR-4700-5p,hsa-miR-1226-3p,hsa-miR-493-5p,hsa-miR-513a-5p,hsa-miR-4279,hsa-miR-32-3p,hsa-miR-508-5p,hsa-miR-509-3p,hsa-miR-885-5p,hsa-miR-122-5p,hsa-miR-23b-5p
Glucagon signaling pathway	96	42	0.00342786873882121	path:hsa04922	CREBBP,CAMK2B,PHKA1,PKM,ITPR3,SIRT1,EP300,SMEK1,GYS1,PRKAG2,PPP3CB,PPARGC1A,CPT1A,ATF2,AKT3,CREB1,ITPR2,PRKAB2,PRKAA1,PPP3CA,G6PC3,PFKL,CALM2,CAMK2D,CREB5,FOXO1,ITPR1,PDE3B,PFKM,GNAQ,CALM3,CRTC2,PRKAA2,CPT1C,SIK2,PGAM1,PRKAG1,CREB3L2,PLCB1,PPARA,CALM1,PPP3R1	hsa-let-7f-2-3p,hsa-miR-493-5p,hsa-miR-122-5p,hsa-miR-4433b-5p,hsa-miR-1306-5p,hsa-miR-135b-5p,hsa-miR-506-3p,hsa-miR-32-3p,hsa-miR-513b-5p,hsa-miR-129-5p,hsa-miR-655-3p,hsa-miR-508-3p,hsa-miR-326,hsa-miR-586,hsa-miR-513a-5p,hsa-miR-4422,hsa-miR-3591-3p,hsa-miR-139-3p,hsa-miR-508-5p,hsa-miR-1226-3p,hsa-miR-509-3p,hsa-miR-532-3p,hsa-miR-4279,hsa-miR-4700-5p,hsa-miR-483-3p
GnRH signaling pathway	88	39	0.00357638494054538	path:hsa04912	CAMK2B,MAP2K4,CDC42,PLD1,MAP3K4,MAP3K1,ITPR3,MAPK1,SOS2,MAPK8,MAP2K6,MAPK10,MAPK14,SOS1,EGR1,ADCY7,ITPR2,ELK1,PLD2,RAF1,KRAS,CALM2,CAMK2D,EGFR,ITPR1,CACNA1C,GNAQ,CACNA1D,CALM3,PRKCD,ADCY1,PRKCB,MAP2K1,MAP3K2,ADCY6,GRB2,PLCB1,CALM1,NRAS	hsa-miR-493-5p,hsa-let-7f-2-3p,hsa-miR-3591-3p,hsa-miR-506-3p,hsa-miR-513a-5p,hsa-miR-655-3p,hsa-miR-4279,hsa-miR-1226-3p,hsa-miR-135b-5p,hsa-miR-129-5p,hsa-miR-4422,hsa-miR-483-3p,hsa-miR-450b-3p,hsa-miR-139-3p,hsa-miR-450a-2-3p,hsa-miR-4700-5p,hsa-miR-326,hsa-miR-508-5p,hsa-miR-32-3p,hsa-miR-586,hsa-miR-3664-3p,hsa-miR-133b
Prolactin signaling pathway	64	30	0.00367898930355125	path:hsa04917	GSK3B,ESR1,JAK2,MAPK1,SOS2,PIK3R2,MAPK8,MAPK10,MAPK14,PRLR,CISH,STAT1,SOS1,AKT3,PIK3R3,FOXO3,CCND2,PIK3CA,RAF1,KRAS,PIK3R1,MAP2K1,SOCS6,SOCS5,RELA,GRB2,SOCS4,TH,SOCS3,NRAS	hsa-let-7f-2-3p,hsa-miR-129-5p,hsa-miR-4422,hsa-miR-135b-5p,hsa-miR-506-3p,hsa-miR-450b-3p,hsa-miR-32-3p,hsa-miR-636,hsa-miR-4279,hsa-miR-513a-5p,hsa-miR-655-3p,hsa-miR-513b-5p,hsa-miR-3591-3p,hsa-miR-4700-5p,hsa-miR-326,hsa-miR-508-5p,hsa-miR-513c-5p,hsa-miR-1226-3p
Human papillomavirus infection	298	112	0.00370957729356907	path:hsa05165	CREBBP,TBPL1,EIF2AK2,PKM,CDC42,ATP6AP1,MPP5,PTGS2,ITGA8,PPP2R5C,RBL1,TCF7,DLG3,GSK3B,PXN,LAMB4,MAPK1,EP300,SOS2,ATP6V1D,JAG1,E2F1,AXIN1,TSC2,RBL2,FZD3,PPP2CB,PIK3R2,CDK6,ITGB8,RPS6KB1,COL1A1,PPP2R5D,PPP2CA,CSNK1A1,PDGFRB,ATP6V0E1,UBE3A,WNT5A,ITGB6,FN1,STAT1,SOS1,TNR,AKT3,PIK3R3,CREB1,CCND2,PIK3CA,PARD6B,CDKN1A,UBR4,TRAF3,RAF1,KRAS,WNT2B,APC,ITGA7,HEY2,LAMC1,CHAD,THBS1,COL2A1,ITGA10,PIK3R1,CREB5,E…	hsa-let-7f-2-3p,hsa-miR-133b,hsa-miR-513b-5p,hsa-miR-129-5p,hsa-miR-122-5p,hsa-miR-1306-5p,hsa-miR-655-3p,hsa-miR-513a-5p,hsa-miR-135b-5p,hsa-miR-3664-3p,hsa-miR-493-5p,hsa-miR-4422,hsa-miR-4700-5p,hsa-miR-506-3p,hsa-miR-8079,hsa-miR-326,hsa-miR-4448,hsa-miR-32-3p,hsa-miR-1226-3p,hsa-miR-450a-2-3p,hsa-miR-328-3p,hsa-miR-23b-5p,hsa-miR-139-3p,hsa-miR-508-5p,hsa-miR-450b-3p,hsa-miR-532-3p,hsa-miR-5…
Endocrine resistance	91	40	0.00382088233068147	path:hsa01522	IGF1,ARAF,ESR1,MAPK1,CYP2D6,SOS2,JAG1,E2F1,PIK3R2,MAPK8,RPS6KB1,MAPK10,MAPK14,SOS1,AKT3,PIK3R3,ADCY7,PIK3CA,CDKN2C,NCOA3,CDKN1A,MED1,RAF1,KRAS,IGF1R,NCOR1,PIK3R1,EGFR,BRAF,ADCY1,MAP2K1,PTK2,BCL2,ADCY6,GRB2,JAG2,SP1,DLL1,MTOR,NRAS	hsa-miR-129-5p,hsa-miR-32-3p,hsa-miR-483-3p,hsa-miR-655-3p,hsa-miR-4422,hsa-miR-493-5p,hsa-miR-506-3p,hsa-miR-8079,hsa-miR-326,hsa-miR-135b-5p,hsa-let-7f-2-3p,hsa-miR-450b-3p,hsa-miR-513b-5p,hsa-miR-3591-3p,hsa-miR-23b-5p,hsa-miR-4286,hsa-miR-4700-5p,hsa-miR-509-3p,hsa-miR-636,hsa-miR-508-5p,hsa-miR-513a-5p,hsa-miR-3664-3p,hsa-miR-4279,hsa-miR-586,hsa-miR-1226-3p
Various types of N-glycan biosynthesis	36	19	0.00389021408673655	path:hsa00513	ALG1,MGAT4A,B4GALT1,ALG9,MAN1A1,MAN1C1,RPN2,ST3GAL3,STT3A,B4GALNT3,B4GALT3,MGAT4B,STT3B,RPN1,ALG14,B4GALNT4,ALG12,MAN1A2,DDOST	hsa-miR-1226-3p,hsa-miR-135b-5p,hsa-miR-506-3p,hsa-miR-513a-5p,hsa-miR-513b-5p,hsa-miR-655-3p,hsa-miR-122-5p,hsa-miR-3591-3p,hsa-miR-129-5p,hsa-miR-32-3p,hsa-miR-885-5p,hsa-miR-586,hsa-miR-493-5p,hsa-miR-532-3p,hsa-miR-3664-3p,hsa-miR-4700-5p,hsa-miR-1306-5p,hsa-miR-133b,hsa-miR-4286
Chronic myeloid leukemia	75	34	0.00405990285126834	path:hsa05220	ARAF,MECOM,CRKL,MAPK1,SOS2,E2F1,PIK3R2,CDK6,TGFBR1,CBL,SOS1,GADD45A,AKT3,PIK3R3,PIK3CA,POLK,CDKN1A,RAF1,KRAS,SMAD4,PIK3R1,BRAF,RUNX1,CTBP1,SMAD3,CRK,MAP2K1,BCL2L1,RELA,CTBP2,GRB2,HDAC2,NRAS,CHUK	hsa-miR-655-3p,hsa-miR-122-5p,hsa-miR-133b,hsa-miR-4422,hsa-miR-493-5p,hsa-miR-506-3p,hsa-miR-129-5p,hsa-miR-326,hsa-miR-135b-5p,hsa-miR-32-3p,hsa-miR-513a-5p,hsa-let-7f-2-3p,hsa-miR-532-3p,hsa-miR-513b-5p,hsa-miR-23b-5p,hsa-miR-4700-5p,hsa-miR-508-5p,hsa-miR-4279,hsa-miR-586,hsa-miR-1306-5p,hsa-miR-3664-3p,hsa-miR-885-5p,hsa-miR-1226-3p
Oocyte meiosis	111	47	0.00445078685496732	path:hsa04114	IGF1,CAMK2B,SLK,SMC1A,FBXW11,PPP2R5C,PGR,ITPR3,MAPK1,PPP2CB,PPP3CB,CPEB3,YWHAE,FBXO5,MAPK14,PPP2R5D,SKP1,PPP2CA,CPEB4,RPS6KA1,ADCY7,ITPR2,YWHAQ,ESPL1,CPEB2,PPP3CA,PLCZ1,IGF1R,CALM2,CAMK2D,ITPR1,PPP2R5E,CALM3,PTTG1,ADCY1,YWHAZ,PLK1,YWHAB,MAP2K1,AR,YWHAG,ADCY6,CCNE2,PPP1CC,CALM1,CPEB1,PPP3R1	hsa-miR-129-5p,hsa-miR-32-3p,hsa-miR-483-3p,hsa-miR-493-5p,hsa-miR-4422,hsa-miR-135b-5p,hsa-miR-4448,hsa-miR-513a-5p,hsa-miR-3664-3p,hsa-miR-506-3p,hsa-miR-133b,hsa-miR-586,hsa-miR-508-5p,hsa-miR-655-3p,hsa-miR-885-5p,hsa-miR-450b-3p,hsa-miR-1306-5p,hsa-miR-513b-5p,hsa-miR-3591-3p,hsa-miR-328-3p,hsa-let-7f-2-3p,hsa-miR-4700-5p,hsa-miR-23b-5p,hsa-miR-4751,hsa-miR-122-5p
AGE-RAGE signaling pathway in diabetic complications	100	43	0.0045420060832111	path:hsa04933	CDC42,JAK2,MAPK1,PIK3R2,TGFBR1,MAPK8,COL1A1,MAPK10,MAPK14,IL1A,FN1,STAT1,AKT3,PIK3R3,F3,EGR1,PIK3CA,NFATC1,DIAPH1,KRAS,RAC1,PIM1,SMAD4,PIK3R1,FOXO1,VCAM1,PRKCD,COL1A2,NOS3,FIGF,PRKCB,SMAD3,COL4A3,IL8,PRKCE,BCL2,RELA,SMAD2,THBD,PLCB1,COL4A1,PLCG2,NRAS	hsa-miR-655-3p,hsa-miR-135b-5p,hsa-miR-129-5p,hsa-miR-4422,hsa-let-7f-2-3p,hsa-miR-1226-3p,hsa-miR-133b,hsa-miR-4700-5p,hsa-miR-506-3p,hsa-miR-450b-3p,hsa-miR-509-3p,hsa-miR-513a-5p,hsa-miR-32-3p,hsa-miR-513b-5p,hsa-miR-493-5p,hsa-miR-508-5p,hsa-miR-1306-5p,hsa-miR-586,hsa-miR-483-3p
Thyroid hormone signaling pathway	117	49	0.00483946931504239	path:hsa04919	CREBBP,MED17,ATP1B3,GSK3B,NCOA1,SLC9A1,ESR1,MAPK1,EP300,HIF1A,TSC2,PIK3R2,MED13,SLC16A10,KAT2B,STAT1,AKT3,PIK3R3,PIK3CA,MED13L,NCOA3,MED1,THRA,RAF1,KRAS,TBC1D4,MED4,PLCZ1,NCOA2,PDPK1,NCOR1,ATP1B1,PIK3R1,SLC16A2,FOXO1,RCAN1,WNT4,PRKCB,CTNNB1,MAP2K1,RCAN2,ATP2A2,MED14,PLCB1,HDAC2,DIO3,PLCG2,MTOR,NRAS	hsa-let-7f-2-3p,hsa-miR-4422,hsa-miR-513b-5p,hsa-miR-129-5p,hsa-miR-493-5p,hsa-miR-508-3p,hsa-miR-122-5p,hsa-miR-655-3p,hsa-miR-4448,hsa-miR-135b-5p,hsa-miR-32-3p,hsa-miR-586,hsa-miR-513a-5p,hsa-miR-1180-3p,hsa-miR-1226-3p,hsa-miR-3591-3p,hsa-miR-4286,hsa-miR-4700-5p,hsa-miR-509-3p,hsa-miR-636,hsa-miR-326,hsa-miR-508-5p,hsa-miR-3664-3p,hsa-miR-506-3p,hsa-miR-4751,hsa-miR-133b,hsa-miR-885-5p,hsa-m…
Renin secretion	65	30	0.00488374200132262	path:hsa04924	ADRB1,GUCY1B3,GNAI3,ITPR3,PPP3CB,GNAI2,PDE1A,CREB1,ITPR2,KCNJ2,EDN3,GNAI1,PPP3CA,ADCYAP1,CALM2,ITPR1,CACNA1C,PDE3B,GUCY1A2,GNAQ,KCNMA1,CACNA1D,CALM3,ADORA1,GUCY1A3,PTGER4,ADCY6,PLCB1,CALM1,PPP3R1	hsa-miR-1226-3p,hsa-let-7f-2-3p,hsa-miR-483-3p,hsa-miR-32-3p,hsa-miR-3591-3p,hsa-miR-655-3p,hsa-miR-135b-5p,hsa-miR-506-3p,hsa-miR-586,hsa-miR-4279,hsa-miR-4422,hsa-miR-493-5p,hsa-miR-513a-5p,hsa-miR-513b-5p,hsa-miR-513c-5p,hsa-miR-450b-3p,hsa-miR-129-5p,hsa-miR-376c-5p,hsa-miR-636,hsa-miR-509-3p,hsa-miR-4751,hsa-miR-4700-5p,hsa-miR-122-5p
Human immunodeficiency virus 1 infection	190	74	0.00618010658748505	path:hsa05170	TNFRSF1B,GNAI3,GNB5,NFATC3,FBXW11,PAK3,GNB1,TRAF5,PXN,ITPR3,CRKL,MAPK1,NFATC2,PIK3R2,LIMK1,MAPK8,PPP3CB,RPS6KB1,MAP2K6,MAPK10,MAPK14,SKP1,GNAI2,GNB4,AKT3,PIK3R3,PIK3CA,ITPR2,GNG13,GNAI1,NFATC1,RAF1,KRAS,MAP3K7,RAC1,TLR4,PAK6,PPP3CA,CALM2,PIK3R1,PAK1,CHEK1,ITPR1,AP1S3,GNAQ,CUL4B,CALM3,CFL2,CUL5,WEE1,PRKCB,PDIA3,CRK,MAP2K1,PTK2,BCL2L1,BCL2,RELA,PAK2,LIMK2,TBK1,TMEM173,GNG2,PLCG2,CALM1,MTOR,HLA-F,NR…	hsa-miR-450b-3p,hsa-miR-32-3p,hsa-miR-3591-3p,hsa-miR-655-3p,hsa-miR-139-3p,hsa-miR-129-5p,hsa-miR-4422,hsa-miR-493-5p,hsa-miR-1226-3p,hsa-miR-513a-5p,hsa-miR-135b-5p,hsa-miR-506-3p,hsa-let-7f-2-3p,hsa-miR-586,hsa-miR-483-3p,hsa-miR-4279,hsa-miR-133b,hsa-miR-513b-5p,hsa-miR-122-5p,hsa-miR-326,hsa-miR-4700-5p,hsa-miR-508-5p,hsa-miR-509-3p,hsa-miR-23b-5p,hsa-miR-508-3p,hsa-miR-4433b-5p,hsa-miR-885-…
N-Glycan biosynthesis	48	23	0.0074592997447389	path:hsa00510	ALG1,MGAT4A,B4GALT1,ALG9,GANAB,MAN1A1,MAN1C1,RPN2,SRD5A3,STT3A,ST6GAL2,MGAT5,B4GALT3,ALG8,MGAT4B,STT3B,RPN1,DOLPP1,DPAGT1,ALG14,ALG12,MAN1A2,DDOST	hsa-miR-1226-3p,hsa-miR-135b-5p,hsa-miR-506-3p,hsa-miR-513a-5p,hsa-miR-513b-5p,hsa-miR-655-3p,hsa-miR-122-5p,hsa-miR-3591-3p,hsa-miR-4279,hsa-miR-129-5p,hsa-miR-32-3p,hsa-miR-885-5p,hsa-let-7f-2-3p,hsa-miR-586,hsa-miR-493-5p,hsa-miR-532-3p,hsa-miR-133b,hsa-miR-3664-3p,hsa-miR-4700-5p,hsa-miR-4286
Central carbon metabolism in cancer	64	29	0.00767077358787202	path:hsa05230	FGFR2,PKM,MAPK1,HIF1A,SLC7A5,SLC1A5,PIK3R2,MET,PDGFRB,GLS,AKT3,PIK3R3,PIK3CA,RAF1,KRAS,PDGFRA,NTRK3,PFKL,SIRT3,PIK3R1,EGFR,PDK1,PFKM,HK2,MAP2K1,PGAM1,PTEN,MTOR,NRAS	hsa-miR-4700-5p,hsa-miR-532-3p,hsa-miR-122-5p,hsa-miR-1306-5p,hsa-miR-129-5p,hsa-miR-4422,hsa-miR-493-5p,hsa-miR-135b-5p,hsa-miR-32-3p,hsa-miR-513b-5p,hsa-miR-326,hsa-miR-508-5p,hsa-miR-513a-5p,hsa-miR-655-3p,hsa-miR-509-3p,hsa-miR-139-3p,hsa-miR-3664-3p,hsa-miR-1226-3p,hsa-miR-483-3p,hsa-miR-513c-5p,hsa-let-7f-2-3p
Morphine addiction	75	33	0.00798323513733965	path:hsa05032	GABRA1,GNAI3,PDE4A,GNB5,PDE8A,GNB1,GABRP,PDE10A,PDE8B,PDE4D,GNAI2,GNB4,PDE1A,KCNJ5,ADCY7,GNG13,GNAI1,GABBR2,GABRA6,CACNA1B,PDE3B,KCNJ3,ADORA1,ADCY1,GABRB3,PRKCB,PDE7B,ADCY6,PDE4B,GABRA5,GNG2,PDE2A,PDE7A	hsa-let-7f-2-3p,hsa-miR-4422,hsa-miR-32-3p,hsa-miR-3591-3p,hsa-miR-655-3p,hsa-miR-139-3p,hsa-miR-4286,hsa-miR-513a-5p,hsa-miR-493-5p,hsa-miR-513b-5p,hsa-miR-586,hsa-miR-133b,hsa-miR-135b-5p,hsa-miR-450a-2-3p,hsa-miR-506-3p,hsa-miR-4279,hsa-miR-326,hsa-miR-122-5p,hsa-miR-129-5p,hsa-miR-4751,hsa-miR-4700-5p,hsa-miR-513c-5p,hsa-miR-1226-3p
Amphetamine addiction	62	28	0.00919103035130297	path:hsa05031	CAMK2B,SIRT1,PPP3CB,ATF2,CREB1,GRIA2,GRIA3,FOSB,PPP1R1B,PPP3CA,CALM2,CAMK2D,CREB5,CACNA1C,CAMK4,GRIA4,GRIA1,CACNA1D,CALM3,PRKCB,TH,CREB3L2,PPP1CC,HDAC2,ARC,CALM1,ATF6B,PPP3R1	hsa-miR-493-5p,hsa-miR-32-3p,hsa-miR-513b-5p,hsa-miR-586,hsa-miR-4422,hsa-miR-513a-5p,hsa-miR-133b,hsa-miR-506-3p,hsa-let-7f-2-3p,hsa-miR-1226-3p,hsa-miR-4700-5p,hsa-miR-129-5p,hsa-miR-885-5p,hsa-miR-450b-3p,hsa-miR-135b-5p,hsa-miR-508-5p,hsa-miR-122-5p,hsa-miR-3591-3p,hsa-miR-1306-5p
Type II diabetes mellitus	41	20	0.00960874646976328	path:hsa04930	ABCC8,PKM,MAPK1,PIK3R2,MAPK8,MAPK10,PIK3R3,PIK3CA,PIK3R1,CACNA1B,CACNA1C,CACNA1D,HK2,PRKCD,IRS1,PRKCE,SOCS4,SOCS3,IRS2,MTOR	hsa-miR-508-5p,hsa-miR-122-5p,hsa-miR-1306-5p,hsa-miR-129-5p,hsa-miR-4422,hsa-miR-135b-5p,hsa-let-7f-2-3p,hsa-miR-506-3p,hsa-miR-513b-5p,hsa-miR-32-3p,hsa-miR-513a-5p,hsa-miR-493-5p,hsa-miR-636
