# Supplementary material for: Reporting on the Role of miRNAs and Affected Pathways on the Molecular Backbone of Ovarian Insufficiency: A Systematic Review and Critical Analysis Mapping of Future Research
Source: Front Cell Dev Biol. 2021 Jan 12;8:590106. doi: 10.3389/fcell.2020.590106 (PMC7835544; doi:10.3389/fcell.2020.590106)
Supplement: Supplementary Table 3 — An overview of the affected biological processes in POF category based on the extracted miRNA following GO analysis. [file Data_Sheet_3.XLSX]

## Sheet: GO_terms_POI_miRNAs_up_BP
Go Term	Ontology	Number_of_Genes_in_Ont	Number_of_targeted_Genes	p.value	goID	Targeted_Genes	miRNAs
nucleic acid-templated transcription	BP	3173	48	1.88023e+07	GO:0097659	ZNF207,ZNF275,RARB,ITCH,RBL1,LRP2,ZNF506,NOS1,NFAT5,HIPK3,TIMELESS,KLF7,PHF3,PSMF1,PHF20L1,ZNF141,TRIM5,HNRNPD,CASK,IGSF1,HMBOX1,INTS4,WWC2,ZNF773,REL,ZNF367,TRIM66,ZNF540,ZNF738,TRAF6,YES1,THAP5,ERBB4,ZBTB2,SIAH2,RFX7,IRAK1,ROR1,MYBL1,LCOR,ZNF493,ZNF273,ZNF649,ZNF536,ZNF652,ZBTB22,ZNF486,ZNF253	hsa-miR-146a-5p
RNA biosynthetic process	BP	3187	48	2.14144e+07	GO:0032774	ZNF207,ZNF275,RARB,ITCH,RBL1,LRP2,ZNF506,NOS1,NFAT5,HIPK3,TIMELESS,KLF7,PHF3,PSMF1,PHF20L1,ZNF141,TRIM5,HNRNPD,CASK,IGSF1,HMBOX1,INTS4,WWC2,ZNF773,REL,ZNF367,TRIM66,ZNF540,ZNF738,TRAF6,YES1,THAP5,ERBB4,ZBTB2,SIAH2,RFX7,IRAK1,ROR1,MYBL1,LCOR,ZNF493,ZNF273,ZNF649,ZNF536,ZNF652,ZBTB22,ZNF486,ZNF253	hsa-miR-146a-5p
transcription, DNA-templated	BP	3133	47	3.28305e+08	GO:0006351	ZNF207,ZNF275,RARB,ITCH,RBL1,LRP2,ZNF506,NOS1,NFAT5,HIPK3,TIMELESS,KLF7,PHF3,PSMF1,PHF20L1,ZNF141,TRIM5,HNRNPD,CASK,IGSF1,HMBOX1,INTS4,WWC2,ZNF773,REL,ZNF367,TRIM66,ZNF540,ZNF738,TRAF6,YES1,THAP5,ERBB4,ZBTB2,RFX7,IRAK1,ROR1,MYBL1,LCOR,ZNF493,ZNF273,ZNF649,ZNF536,ZNF652,ZBTB22,ZNF486,ZNF253	hsa-miR-146a-5p
regulation of nucleic acid-templated transcription	BP	3030	45	7.92545e+08	GO:1903506	ZNF207,ZNF275,RARB,ITCH,RBL1,LRP2,ZNF506,NOS1,NFAT5,TIMELESS,KLF7,PSMF1,PHF20L1,ZNF141,TRIM5,HNRNPD,CASK,IGSF1,HMBOX1,WWC2,ZNF773,REL,ZNF367,TRIM66,ZNF540,ZNF738,TRAF6,YES1,THAP5,ERBB4,ZBTB2,SIAH2,RFX7,IRAK1,ROR1,MYBL1,LCOR,ZNF493,ZNF273,ZNF649,ZNF536,ZNF652,ZBTB22,ZNF486,ZNF253	hsa-miR-146a-5p
regulation of RNA biosynthetic process	BP	3036	45	8.35975e+08	GO:2001141	ZNF207,ZNF275,RARB,ITCH,RBL1,LRP2,ZNF506,NOS1,NFAT5,TIMELESS,KLF7,PSMF1,PHF20L1,ZNF141,TRIM5,HNRNPD,CASK,IGSF1,HMBOX1,WWC2,ZNF773,REL,ZNF367,TRIM66,ZNF540,ZNF738,TRAF6,YES1,THAP5,ERBB4,ZBTB2,SIAH2,RFX7,IRAK1,ROR1,MYBL1,LCOR,ZNF493,ZNF273,ZNF649,ZNF536,ZNF652,ZBTB22,ZNF486,ZNF253	hsa-miR-146a-5p
regulation of transcription, DNA-templated	BP	2977	44	1.20361e+09	GO:0006355	ZNF207,ZNF275,RARB,ITCH,RBL1,LRP2,ZNF506,NOS1,NFAT5,TIMELESS,KLF7,PSMF1,PHF20L1,ZNF141,TRIM5,HNRNPD,CASK,IGSF1,HMBOX1,WWC2,ZNF773,REL,ZNF367,TRIM66,ZNF540,ZNF738,TRAF6,YES1,THAP5,ERBB4,ZBTB2,RFX7,IRAK1,ROR1,MYBL1,LCOR,ZNF493,ZNF273,ZNF649,ZNF536,ZNF652,ZBTB22,ZNF486,ZNF253	hsa-miR-146a-5p
nucleobase-containing compound biosynthetic process	BP	3690	50	2.59725e+09	GO:0034654	ZNF207,ZNF275,RARB,ITCH,RBL1,LRP2,ZNF506,NOX4,NOS1,NFAT5,HIPK3,TIMELESS,KLF7,PHF3,PSMF1,PHF20L1,ZNF141,TRIM5,HNRNPD,CASK,IGSF1,HMBOX1,INTS4,WWC2,ZNF773,REL,ZNF367,TRIM66,PGK2,ZNF540,ZNF738,TRAF6,YES1,THAP5,ERBB4,ZBTB2,SIAH2,RFX7,IRAK1,ROR1,MYBL1,LCOR,ZNF493,ZNF273,ZNF649,ZNF536,ZNF652,ZBTB22,ZNF486,ZNF253	hsa-miR-146a-5p
heterocycle biosynthetic process	BP	3749	50	4.05101e+09	GO:0018130	ZNF207,ZNF275,RARB,ITCH,RBL1,LRP2,ZNF506,NOX4,NOS1,NFAT5,HIPK3,TIMELESS,KLF7,PHF3,PSMF1,PHF20L1,ZNF141,TRIM5,HNRNPD,CASK,IGSF1,HMBOX1,INTS4,WWC2,ZNF773,REL,ZNF367,TRIM66,PGK2,ZNF540,ZNF738,TRAF6,YES1,THAP5,ERBB4,ZBTB2,SIAH2,RFX7,IRAK1,ROR1,MYBL1,LCOR,ZNF493,ZNF273,ZNF649,ZNF536,ZNF652,ZBTB22,ZNF486,ZNF253	hsa-miR-146a-5p
aromatic compound biosynthetic process	BP	3752	50	4.14205e+09	GO:0019438	ZNF207,ZNF275,RARB,ITCH,RBL1,LRP2,ZNF506,NOX4,NOS1,NFAT5,HIPK3,TIMELESS,KLF7,PHF3,PSMF1,PHF20L1,ZNF141,TRIM5,HNRNPD,CASK,IGSF1,HMBOX1,INTS4,WWC2,ZNF773,REL,ZNF367,TRIM66,PGK2,ZNF540,ZNF738,TRAF6,YES1,THAP5,ERBB4,ZBTB2,SIAH2,RFX7,IRAK1,ROR1,MYBL1,LCOR,ZNF493,ZNF273,ZNF649,ZNF536,ZNF652,ZBTB22,ZNF486,ZNF253	hsa-miR-146a-5p
organic cyclic compound biosynthetic process	BP	3877	51	4.71652e+09	GO:1901362	ZNF207,ZNF275,RARB,ITCH,RBL1,LRP2,ZNF506,NOX4,NOS1,NFAT5,HIPK3,TIMELESS,KLF7,PHF3,PSMF1,PHF20L1,ZNF141,TRIM5,HNRNPD,CASK,IGSF1,HMBOX1,INTS4,WWC2,ZNF773,REL,ZNF367,TRIM66,FAXDC2,PGK2,ZNF540,ZNF738,TRAF6,YES1,THAP5,ERBB4,ZBTB2,SIAH2,RFX7,IRAK1,ROR1,MYBL1,LCOR,ZNF493,ZNF273,ZNF649,ZNF536,ZNF652,ZBTB22,ZNF486,ZNF253	hsa-miR-146a-5p
regulation of RNA metabolic process	BP	3259	45	5.32778e+09	GO:0051252	ZNF207,ZNF275,RARB,ITCH,RBL1,LRP2,ZNF506,NOS1,NFAT5,TIMELESS,KLF7,PSMF1,PHF20L1,ZNF141,TRIM5,HNRNPD,CASK,IGSF1,HMBOX1,WWC2,ZNF773,REL,ZNF367,TRIM66,ZNF540,ZNF738,TRAF6,YES1,THAP5,ERBB4,ZBTB2,SIAH2,RFX7,IRAK1,ROR1,MYBL1,LCOR,ZNF493,ZNF273,ZNF649,ZNF536,ZNF652,ZBTB22,ZNF486,ZNF253	hsa-miR-146a-5p
regulation of cellular macromolecule biosynthetic process	BP	3375	46	5.83667e+09	GO:2000112	ZNF207,ZNF275,RARB,ITCH,RBL1,LRP2,ZNF506,NOX4,NOS1,NFAT5,EIF4G2,TIMELESS,KLF7,PSMF1,PHF20L1,ZNF141,TRIM5,HNRNPD,CASK,IGSF1,HMBOX1,WWC2,ZNF773,REL,ZNF367,TRIM66,ZNF540,ZNF738,TRAF6,YES1,THAP5,ERBB4,ZBTB2,RFX7,IRAK1,ROR1,MYBL1,LCOR,ZNF493,ZNF273,ZNF649,ZNF536,ZNF652,ZBTB22,ZNF486,ZNF253	hsa-miR-146a-5p
regulation of macromolecule biosynthetic process	BP	3493	47	6.43534e+09	GO:0010556	ZNF207,ZNF275,RARB,ITCH,RBL1,LRP2,ZNF506,NOX4,NOS1,NFAT5,EIF4G2,TIMELESS,KLF7,PSMF1,PHF20L1,ZNF141,TRIM5,HNRNPD,CASK,IGSF1,HMBOX1,WWC2,ZNF773,REL,ZNF367,TRIM66,ZNF540,ZNF738,TRAF6,YES1,THAP5,ERBB4,ZBTB2,SIAH2,RFX7,IRAK1,ROR1,MYBL1,LCOR,ZNF493,ZNF273,ZNF649,ZNF536,ZNF652,ZBTB22,ZNF486,ZNF253	hsa-miR-146a-5p
regulation of nucleobase-containing compound metabolic process	BP	3545	47	9.41995e+09	GO:0019219	ZNF207,ZNF275,RARB,ITCH,RBL1,LRP2,ZNF506,NOX4,NOS1,NFAT5,TIMELESS,KLF7,PSMF1,PHF20L1,ZNF141,TRIM5,HNRNPD,CASK,IGSF1,HMBOX1,WWC2,ZNF773,REL,ZNF367,TRIM66,PGK2,ZNF540,ZNF738,TRAF6,YES1,THAP5,ERBB4,ZBTB2,SIAH2,RFX7,IRAK1,ROR1,MYBL1,LCOR,ZNF493,ZNF273,ZNF649,ZNF536,ZNF652,ZBTB22,ZNF486,ZNF253	hsa-miR-146a-5p
regulation of cellular biosynthetic process	BP	3652	48	9.4549e+09	GO:0031326	ZNF207,ZNF275,RARB,ITCH,RBL1,LRP2,ZNF506,NOX4,NOS1,NFAT5,EIF4G2,TIMELESS,KLF7,LPGAT1,PSMF1,PHF20L1,ZNF141,TRIM5,HNRNPD,CASK,IGSF1,HMBOX1,WWC2,ZNF773,REL,ZNF367,TRIM66,ZNF540,ZNF738,TRAF6,YES1,THAP5,ERBB4,ZBTB2,SIAH2,RFX7,IRAK1,ROR1,MYBL1,LCOR,ZNF493,ZNF273,ZNF649,ZNF536,ZNF652,ZBTB22,ZNF486,ZNF253	hsa-miR-146a-5p
regulation of biosynthetic process	BP	3723	48	0.000155215103344288	GO:0009889	ZNF207,ZNF275,RARB,ITCH,RBL1,LRP2,ZNF506,NOX4,NOS1,NFAT5,EIF4G2,TIMELESS,KLF7,LPGAT1,PSMF1,PHF20L1,ZNF141,TRIM5,HNRNPD,CASK,IGSF1,HMBOX1,WWC2,ZNF773,REL,ZNF367,TRIM66,ZNF540,ZNF738,TRAF6,YES1,THAP5,ERBB4,ZBTB2,SIAH2,RFX7,IRAK1,ROR1,MYBL1,LCOR,ZNF493,ZNF273,ZNF649,ZNF536,ZNF652,ZBTB22,ZNF486,ZNF253	hsa-miR-146a-5p
positive regulation of leukocyte adhesion to vascular endothelial cell	BP	14	3	0.000166488066143607	GO:1904996	NFAT5,TRAF6,IRAK1	hsa-miR-146a-5p
nucleic acid metabolic process	BP	4522	55	0.00018652422674566	GO:0090304	ZNF207,ZNF275,RARB,ITCH,RBL1,LRP2,ZNF506,NOX4,NOS1,METTL4,ZC3H12B,NFAT5,HIPK3,TIMELESS,WDR48,KLF7,PHF3,PSMF1,PHF20L1,ZNF141,TRIM5,HNRNPD,CASK,IGSF1,HMBOX1,INTS4,WWC2,ZNF773,REL,ATRIP,ZNF367,TRIM66,ZNF540,ZNF738,TRAF6,YES1,THAP5,ERBB4,ZBTB2,SIAH2,RFX7,IRAK1,ROR1,MYBL1,LCOR,ZNF493,ZNF273,ZNF649,ZNF536,COPS8,ZNF652,ZBTB22,ZNF486,ZNF253,GATC	hsa-miR-146a-5p
activation of NF-kappaB-inducing kinase activity	BP	17	3	0.000305654423211478	GO:0007250	TRAF6,IRAK1,COPS8	hsa-miR-146a-5p
cellular macromolecule biosynthetic process	BP	4269	52	0.000311923657162187	GO:0034645	ZNF207,ZNF275,RARB,ITCH,RBL1,LRP2,ZNF506,NOX4,NOS1,NFAT5,EIF4G2,HIPK3,TIMELESS,KLF7,PHF3,PSMF1,PHF20L1,ZNF141,TRIM5,HNRNPD,CASK,IGSF1,HMBOX1,INTS4,WWC2,ZNF773,REL,ATRIP,ZNF367,TRIM66,ZNF540,ZNF738,TRAF6,YES1,B3GNT5,THAP5,ERBB4,ZBTB2,RFX7,IRAK1,ROR1,MYBL1,LCOR,ZNF493,ZNF273,ZNF649,ZNF536,ZNF652,ZBTB22,ZNF486,ZNF253,GATC	hsa-miR-146a-5p
gene expression	BP	4731	56	0.000333722860977515	GO:0010467	ZNF207,ZNF275,RARB,ITCH,RBL1,LRP2,ZNF506,NOX4,NOS1,NFAT5,EIF4G2,HIPK3,TIMELESS,KLF7,PHF3,PLP1,C4BPB,PSMF1,PHF20L1,ZNF141,TRIM5,HNRNPD,CASK,IGSF1,HMBOX1,INTS4,WWC2,ZNF773,MMP16,REL,ZNF367,TRIM66,C2CD3,ROBO1,ZNF540,ZNF738,RCE1,TRAF6,YES1,THAP5,ERBB4,ZBTB2,RFX7,IRAK1,ROR1,MYBL1,LCOR,ZNF493,ZNF273,ZNF649,ZNF536,ZNF652,ZBTB22,ZNF486,ZNF253,GATC	hsa-miR-146a-5p
macromolecule biosynthetic process	BP	4398	53	0.000346387343784588	GO:0009059	ZNF207,ZNF275,RARB,ITCH,RBL1,LRP2,ZNF506,NOX4,NOS1,NFAT5,EIF4G2,HIPK3,TIMELESS,KLF7,PHF3,PSMF1,PHF20L1,ZNF141,TRIM5,HNRNPD,CASK,IGSF1,HMBOX1,INTS4,WWC2,ZNF773,REL,ATRIP,ZNF367,TRIM66,ZNF540,ZNF738,TRAF6,YES1,B3GNT5,THAP5,ERBB4,ZBTB2,SIAH2,RFX7,IRAK1,ROR1,MYBL1,LCOR,ZNF493,ZNF273,ZNF649,ZNF536,ZNF652,ZBTB22,ZNF486,ZNF253,GATC	hsa-miR-146a-5p
regulation of leukocyte adhesion to vascular endothelial cell	BP	19	3	0.000430536506046633	GO:1904994	NFAT5,TRAF6,IRAK1	hsa-miR-146a-5p
cellular nitrogen compound biosynthetic process	BP	4323	52	0.000433026060121192	GO:0044271	ZNF207,ZNF275,RARB,ITCH,RBL1,LRP2,ZNF506,NOX4,NOS1,NFAT5,EIF4G2,HIPK3,TIMELESS,KLF7,PHF3,PSMF1,PHF20L1,ZNF141,TRIM5,HNRNPD,CASK,IGSF1,HMBOX1,INTS4,WWC2,ZNF773,REL,ZNF367,TRIM66,PGK2,ZNF540,ZNF738,TRAF6,YES1,THAP5,ERBB4,ZBTB2,SIAH2,RFX7,IRAK1,ROR1,MYBL1,LCOR,ZNF493,ZNF273,ZNF649,ZNF536,ZNF652,ZBTB22,ZNF486,ZNF253,GATC	hsa-miR-146a-5p
regulation of gene expression	BP	3887	48	0.000452801621254376	GO:0010468	ZNF207,ZNF275,RARB,ITCH,RBL1,LRP2,ZNF506,NOS1,NFAT5,EIF4G2,TIMELESS,KLF7,PLP1,C4BPB,PSMF1,PHF20L1,ZNF141,TRIM5,HNRNPD,CASK,IGSF1,HMBOX1,WWC2,ZNF773,REL,ZNF367,TRIM66,ROBO1,ZNF540,ZNF738,TRAF6,YES1,THAP5,ERBB4,ZBTB2,RFX7,IRAK1,ROR1,MYBL1,LCOR,ZNF493,ZNF273,ZNF649,ZNF536,ZNF652,ZBTB22,ZNF486,ZNF253	hsa-miR-146a-5p
regulation of cellular metabolic process	BP	5370	61	0.000472038124981353	GO:0031323	ZNF207,ZNF275,RARB,ITCH,RBL1,LRP2,ZNF506,NOX4,NOS1,NFAT5,EIF4G2,HIPK3,TIMELESS,WDR48,KLF7,CISD1,LPGAT1,C4BPB,PSMF1,PHF20L1,ZNF141,TRIM5,NUMB,PI15,HNRNPD,ABL2,CASK,IGSF1,HMBOX1,WWC2,ZNF773,REL,ZNF367,TRIM66,ROBO1,PGK2,PRKCE,ZNF540,ZNF738,TRAF6,YES1,SLC38A9,THAP5,ERBB4,ZBTB2,SIAH2,RFX7,IRAK1,ROR1,MYBL1,CCK,LCOR,ZNF493,ZNF273,ZNF649,ZNF536,COPS8,ZNF652,ZBTB22,ZNF486,ZNF253	hsa-miR-146a-5p
positive regulation of I-kappaB kinase/NF-kappaB signaling	BP	174	7	0.000474794567521764	GO:0043123	TRIM5,REL,PRKCE,TRAF6,ZDHHC13,IRAK1,ROR1	hsa-miR-146a-5p
RNA metabolic process	BP	4042	49	0.000595287962636178	GO:0016070	ZNF207,ZNF275,RARB,ITCH,RBL1,LRP2,ZNF506,NOS1,NFAT5,HIPK3,TIMELESS,KLF7,PHF3,PSMF1,PHF20L1,ZNF141,TRIM5,HNRNPD,CASK,IGSF1,HMBOX1,INTS4,WWC2,ZNF773,REL,ZNF367,TRIM66,ZNF540,ZNF738,TRAF6,YES1,THAP5,ERBB4,ZBTB2,SIAH2,RFX7,IRAK1,ROR1,MYBL1,LCOR,ZNF493,ZNF273,ZNF649,ZNF536,ZNF652,ZBTB22,ZNF486,ZNF253,GATC	hsa-miR-146a-5p
regulation of metabolic process	BP	5800	64	0.000705221992911404	GO:0019222	ZNF207,ZNF275,RARB,ITCH,RBL1,LRP2,ZNF506,NOX4,NOS1,NFAT5,EIF4G2,HIPK3,TIMELESS,NPR3,WDR48,KLF7,CISD1,PLP1,LPGAT1,C4BPB,PSMF1,PHF20L1,ZNF141,TRIM5,NUMB,PI15,HNRNPD,ABL2,CASK,IGSF1,HMBOX1,WWC2,ZNF773,REL,ZNF367,TRIM66,C2CD3,ROBO1,PGK2,PRKCE,ZNF540,ZNF738,TRAF6,YES1,SLC38A9,THAP5,ERBB4,ZBTB2,SIAH2,RFX7,IRAK1,ROR1,MYBL1,CCK,LCOR,ZNF493,ZNF273,ZNF649,ZNF536,COPS8,ZNF652,ZBTB22,ZNF486,ZNF253	hsa-miR-146a-5p
lipopolysaccharide-mediated signaling pathway	BP	53	4	0.000818871729430118	GO:0031663	TRIM5,PRKCE,TRAF6,IRAK1	hsa-miR-146a-5p
outflow tract septum morphogenesis	BP	26	3	0.00110933569543746	GO:0003148	RARB,LRP2,ROBO1	hsa-miR-146a-5p
regulation of nitrogen compound metabolic process	BP	5093	57	0.00130386576781015	GO:0051171	ZNF207,ZNF275,RARB,ITCH,RBL1,LRP2,ZNF506,NOX4,NOS1,NFAT5,EIF4G2,HIPK3,TIMELESS,WDR48,KLF7,C4BPB,PSMF1,PHF20L1,ZNF141,TRIM5,PI15,HNRNPD,CASK,IGSF1,HMBOX1,WWC2,ZNF773,REL,ZNF367,TRIM66,C2CD3,ROBO1,PGK2,PRKCE,ZNF540,ZNF738,TRAF6,YES1,THAP5,ERBB4,ZBTB2,SIAH2,RFX7,IRAK1,ROR1,MYBL1,CCK,LCOR,ZNF493,ZNF273,ZNF649,ZNF536,COPS8,ZNF652,ZBTB22,ZNF486,ZNF253	hsa-miR-146a-5p
NIK/NF-kappaB signaling	BP	152	6	0.00133555376411057	GO:0038061	NFAT5,PSMF1,REL,TRAF6,IRAK1,COPS8	hsa-miR-146a-5p
regulation of primary metabolic process	BP	5249	58	0.00159083509882597	GO:0080090	ZNF207,ZNF275,RARB,ITCH,RBL1,LRP2,ZNF506,NOX4,NOS1,NFAT5,EIF4G2,HIPK3,TIMELESS,WDR48,KLF7,LPGAT1,C4BPB,PSMF1,PHF20L1,ZNF141,TRIM5,PI15,HNRNPD,CASK,IGSF1,HMBOX1,WWC2,ZNF773,REL,ZNF367,TRIM66,C2CD3,ROBO1,PGK2,PRKCE,ZNF540,ZNF738,TRAF6,YES1,THAP5,ERBB4,ZBTB2,SIAH2,RFX7,IRAK1,ROR1,MYBL1,CCK,LCOR,ZNF493,ZNF273,ZNF649,ZNF536,COPS8,ZNF652,ZBTB22,ZNF486,ZNF253	hsa-miR-146a-5p
calcium ion import	BP	65	4	0.00175982171683449	GO:0070509	MICU1,CASK,MS4A1,STC1	hsa-miR-146a-5p
regulation of transcription by RNA polymerase II	BP	2300	31	0.00176832188291809	GO:0006357	ZNF275,RARB,RBL1,LRP2,ZNF506,NOS1,NFAT5,TIMELESS,KLF7,PSMF1,ZNF141,CASK,HMBOX1,WWC2,REL,ZNF367,ZNF540,TRAF6,YES1,THAP5,ZBTB2,RFX7,MYBL1,LCOR,ZNF493,ZNF273,ZNF649,ZNF536,ZNF652,ZBTB22,ZNF253	hsa-miR-146a-5p
regulation of I-kappaB kinase/NF-kappaB signaling	BP	219	7	0.00181859147410614	GO:0043122	TRIM5,REL,PRKCE,TRAF6,ZDHHC13,IRAK1,ROR1	hsa-miR-146a-5p
transcription by RNA polymerase II	BP	2431	32	0.00215537375713234	GO:0006366	ZNF275,RARB,RBL1,LRP2,ZNF506,NOS1,NFAT5,TIMELESS,KLF7,PSMF1,ZNF141,CASK,HMBOX1,INTS4,WWC2,REL,ZNF367,ZNF540,TRAF6,YES1,THAP5,ZBTB2,RFX7,MYBL1,LCOR,ZNF493,ZNF273,ZNF649,ZNF536,ZNF652,ZBTB22,ZNF253	hsa-miR-146a-5p
olfactory bulb interneuron differentiation	BP	9	2	0.00216751466627775	GO:0021889	ROBO1,ERBB4	hsa-miR-146a-5p
nucleotide-binding oligomerization domain containing signaling pathway	BP	33	3	0.00223568836289918	GO:0070423	ITCH,TRAF6,IRAK1	hsa-miR-146a-5p
nucleotide-binding domain, leucine rich repeat containing receptor signaling pathway	BP	34	3	0.00243794870900616	GO:0035872	ITCH,TRAF6,IRAK1	hsa-miR-146a-5p
regulation of macromolecule metabolic process	BP	5338	58	0.00246150981186668	GO:0060255	ZNF207,ZNF275,RARB,ITCH,RBL1,LRP2,ZNF506,NOX4,NOS1,NFAT5,EIF4G2,HIPK3,TIMELESS,WDR48,KLF7,PLP1,C4BPB,PSMF1,PHF20L1,ZNF141,TRIM5,NUMB,PI15,HNRNPD,CASK,IGSF1,HMBOX1,WWC2,ZNF773,REL,ZNF367,TRIM66,C2CD3,ROBO1,PRKCE,ZNF540,ZNF738,TRAF6,YES1,THAP5,ERBB4,ZBTB2,SIAH2,RFX7,IRAK1,ROR1,MYBL1,CCK,LCOR,ZNF493,ZNF273,ZNF649,ZNF536,COPS8,ZNF652,ZBTB22,ZNF486,ZNF253	hsa-miR-146a-5p
positive regulation of NIK/NF-kappaB signaling	BP	72	4	0.00256270897985	GO:1901224	NFAT5,TRAF6,IRAK1,COPS8	hsa-miR-146a-5p
leukocyte adhesion to vascular endothelial cell	BP	35	3	0.00265118242549661	GO:0061756	NFAT5,TRAF6,IRAK1	hsa-miR-146a-5p
nucleobase-containing compound metabolic process	BP	5130	56	0.00280252530649643	GO:0006139	ZNF207,ZNF275,RARB,ITCH,RBL1,LRP2,ZNF506,NOX4,NOS1,METTL4,ZC3H12B,NFAT5,HIPK3,TIMELESS,WDR48,KLF7,PHF3,PSMF1,PHF20L1,ZNF141,TRIM5,HNRNPD,CASK,IGSF1,HMBOX1,INTS4,WWC2,ZNF773,REL,ATRIP,ZNF367,TRIM66,PGK2,ZNF540,ZNF738,TRAF6,YES1,THAP5,ERBB4,ZBTB2,SIAH2,RFX7,IRAK1,ROR1,MYBL1,LCOR,ZNF493,ZNF273,ZNF649,ZNF536,COPS8,ZNF652,ZBTB22,ZNF486,ZNF253,GATC	hsa-miR-146a-5p
I-kappaB kinase/NF-kappaB signaling	BP	249	7	0.00372136641871378	GO:0007249	TRIM5,REL,PRKCE,TRAF6,ZDHHC13,IRAK1,ROR1	hsa-miR-146a-5p
organic substance biosynthetic process	BP	5434	58	0.0038545616667127	GO:1901576	ZNF207,ZNF275,RARB,ITCH,RBL1,LRP2,ZNF506,NOX4,NOS1,NFAT5,EIF4G2,HIPK3,TIMELESS,KLF7,PHF3,PLP1,LPGAT1,PSMF1,PHF20L1,ZNF141,TRIM5,HNRNPD,CASK,IGSF1,HMBOX1,INTS4,WWC2,ZNF773,REL,ATRIP,ZNF367,TRIM66,MAT2A,FAXDC2,PGK2,ZNF540,ZNF738,TRAF6,YES1,B3GNT5,THAP5,ERBB4,ZBTB2,SIAH2,RFX7,IRAK1,ROR1,MYBL1,LCOR,ZNF493,ZNF273,ZNF649,ZNF536,ZNF652,ZBTB22,ZNF486,ZNF253,GATC	hsa-miR-146a-5p
heart field specification	BP	12	2	0.00391234007574783	GO:0003128	LRP2,ROBO1	hsa-miR-146a-5p
regulation of protein deubiquitination	BP	12	2	0.00391234007574783	GO:0090085	ITCH,WDR48	hsa-miR-146a-5p
cellular response to acid chemical	BP	189	6	0.00397367003743606	GO:0071229	RARB,HNRNPD,ABL2,PRKCE,YES1,SLC38A9	hsa-miR-146a-5p
cellular biosynthetic process	BP	5344	57	0.00438501239413345	GO:0044249	ZNF207,ZNF275,RARB,ITCH,RBL1,LRP2,ZNF506,NOX4,NOS1,NFAT5,EIF4G2,HIPK3,TIMELESS,KLF7,PHF3,PLP1,LPGAT1,PSMF1,PHF20L1,ZNF141,TRIM5,HNRNPD,CASK,IGSF1,HMBOX1,INTS4,WWC2,ZNF773,REL,ATRIP,ZNF367,TRIM66,MAT2A,PGK2,ZNF540,ZNF738,TRAF6,YES1,B3GNT5,THAP5,ERBB4,ZBTB2,SIAH2,RFX7,IRAK1,ROR1,MYBL1,LCOR,ZNF493,ZNF273,ZNF649,ZNF536,ZNF652,ZBTB22,ZNF486,ZNF253,GATC	hsa-miR-146a-5p
protein modification by small protein removal	BP	264	7	0.00511118781242041	GO:0070646	ITCH,WDR48,PSMF1,RCE1,TRAF6,SIAH2,COPS8	hsa-miR-146a-5p
biosynthetic process	BP	5499	58	0.00515550073984844	GO:0009058	ZNF207,ZNF275,RARB,ITCH,RBL1,LRP2,ZNF506,NOX4,NOS1,NFAT5,EIF4G2,HIPK3,TIMELESS,KLF7,PHF3,PLP1,LPGAT1,PSMF1,PHF20L1,ZNF141,TRIM5,HNRNPD,CASK,IGSF1,HMBOX1,INTS4,WWC2,ZNF773,REL,ATRIP,ZNF367,TRIM66,MAT2A,FAXDC2,PGK2,ZNF540,ZNF738,TRAF6,YES1,B3GNT5,THAP5,ERBB4,ZBTB2,SIAH2,RFX7,IRAK1,ROR1,MYBL1,LCOR,ZNF493,ZNF273,ZNF649,ZNF536,ZNF652,ZBTB22,ZNF486,ZNF253,GATC	hsa-miR-146a-5p
heterocycle metabolic process	BP	5263	56	0.00518091132821046	GO:0046483	ZNF207,ZNF275,RARB,ITCH,RBL1,LRP2,ZNF506,NOX4,NOS1,METTL4,ZC3H12B,NFAT5,HIPK3,TIMELESS,WDR48,KLF7,PHF3,PSMF1,PHF20L1,ZNF141,TRIM5,HNRNPD,CASK,IGSF1,HMBOX1,INTS4,WWC2,ZNF773,REL,ATRIP,ZNF367,TRIM66,PGK2,ZNF540,ZNF738,TRAF6,YES1,THAP5,ERBB4,ZBTB2,SIAH2,RFX7,IRAK1,ROR1,MYBL1,LCOR,ZNF493,ZNF273,ZNF649,ZNF536,COPS8,ZNF652,ZBTB22,ZNF486,ZNF253,GATC	hsa-miR-146a-5p
regulation of response to stimulus	BP	3657	42	0.00522207547998717	GO:0048583	ITCH,RBL1,LRP2,NOX4,NOS1,NFAT5,MICU1,HIPK3,TIMELESS,LANCL1,KLF7,C4BPB,PSMF1,TRIM5,ABL2,CASK,IGSF1,WWC2,CD96,MS4A1,REL,ATRIP,C2CD3,CDKN2AIP,CXXC4,ROBO1,PRKCE,TRAF6,YES1,ZDHHC13,SLC38A9,ERBB4,SIAH2,ZNRF3,IRAK1,ROR1,CCK,NCR3LG1,SIPA1L1,ZNF536,COPS8,NRAS	hsa-miR-146a-5p
cellular macromolecule metabolic process	BP	7219	72	0.00538348205350576	GO:0044260	ZNF207,ZNF275,RARB,ITCH,RBL1,LRP2,ZNF506,NOX4,NOS1,METTL4,PHKB,NFAT5,EIF4G2,HIPK3,TIMELESS,WDR48,DCAF17,MARK1,KLF7,PHF3,FBXW2,C4BPB,PSMF1,PHF20L1,ZNF141,TRIM5,NUMB,PI15,HNRNPD,ABL2,CASK,IGSF1,HMBOX1,INTS4,WWC2,ZNF773,REL,ATRIP,ZNF367,TRIM66,ROBO1,PRKCE,ZNF540,ZNF738,RCE1,TRAF6,YES1,B3GNT5,THAP5,ERBB4,ZBTB2,SIAH2,RFX7,ZNRF3,IRAK1,ROR1,MYBL1,CCK,MSL1,LCOR,ZNF493,ZNF273,ZNF649,ZNF536,COPS8,ZNF652,DC…	hsa-miR-146a-5p
protein K63-linked ubiquitination	BP	45	3	0.00542665711523352	GO:0070534	ITCH,TRIM5,TRAF6	hsa-miR-146a-5p
cellular aromatic compound metabolic process	BP	5299	56	0.00607167826811249	GO:0006725	ZNF207,ZNF275,RARB,ITCH,RBL1,LRP2,ZNF506,NOX4,NOS1,METTL4,ZC3H12B,NFAT5,HIPK3,TIMELESS,WDR48,KLF7,PHF3,PSMF1,PHF20L1,ZNF141,TRIM5,HNRNPD,CASK,IGSF1,HMBOX1,INTS4,WWC2,ZNF773,REL,ATRIP,ZNF367,TRIM66,PGK2,ZNF540,ZNF738,TRAF6,YES1,THAP5,ERBB4,ZBTB2,SIAH2,RFX7,IRAK1,ROR1,MYBL1,LCOR,ZNF493,ZNF273,ZNF649,ZNF536,COPS8,ZNF652,ZBTB22,ZNF486,ZNF253,GATC	hsa-miR-146a-5p
innate immune response-activating signal transduction	BP	273	7	0.00611422620397963	GO:0002758	ITCH,PSMF1,TRIM5,PRKCE,TRAF6,IRAK1,NRAS	hsa-miR-146a-5p
chondrocyte proliferation	BP	15	2	0.00612812544214872	GO:0035988	MMP16,STC1	hsa-miR-146a-5p
positive regulation of calcium ion import	BP	15	2	0.00612812544214872	GO:0090280	CASK,STC1	hsa-miR-146a-5p
magnesium ion transmembrane transport	BP	15	2	0.00612812544214872	GO:1903830	MRS2,ZDHHC13	hsa-miR-146a-5p
forebrain generation of neurons	BP	49	3	0.00688601074280737	GO:0021872	NUMB,ROBO1,ERBB4	hsa-miR-146a-5p
magnesium ion transport	BP	16	2	0.00696740340332305	GO:0015693	MRS2,ZDHHC13	hsa-miR-146a-5p
response to retinoic acid	BP	96	4	0.00715544200074953	GO:0032526	RARB,SLC10A3,ABL2,YES1	hsa-miR-146a-5p
embryonic pattern specification	BP	50	3	0.00728367583711698	GO:0009880	C2CD3,CXXC4,ERBB4	hsa-miR-146a-5p
regulation of NIK/NF-kappaB signaling	BP	98	4	0.00768739867570835	GO:1901222	NFAT5,TRAF6,IRAK1,COPS8	hsa-miR-146a-5p
aorta development	BP	51	3	0.00769469209154563	GO:0035904	LRP2,DCTN5,ROBO1	hsa-miR-146a-5p
growth plate cartilage axis specification	BP	1	1	0.00793350963354733	GO:0003421	STC1	hsa-miR-146a-5p
central nervous system morphogenesis	BP	1	1	0.00793350963354733	GO:0021551	ERBB4	hsa-miR-146a-5p
renal phosphate excretion	BP	1	1	0.00793350963354733	GO:0044722	STC1	hsa-miR-146a-5p
mitochondrial magnesium ion transmembrane transport	BP	1	1	0.00793350963354733	GO:0045016	MRS2	hsa-miR-146a-5p
positive regulation of adenylate cyclase-activating adrenergic receptor signaling pathway involved in heart process	BP	1	1	0.00793350963354733	GO:0140196	NOS1	hsa-miR-146a-5p
negative regulation of fear response	BP	1	1	0.00793350963354733	GO:1903366	CCK	hsa-miR-146a-5p
regulation of renal phosphate excretion	BP	1	1	0.00793350963354733	GO:1903402	STC1	hsa-miR-146a-5p
negative regulation of renal phosphate excretion	BP	1	1	0.00793350963354733	GO:1903403	STC1	hsa-miR-146a-5p
negative regulation of adipose tissue development	BP	1	1	0.00793350963354733	GO:1904178	KLF7	hsa-miR-146a-5p
response to sodium phosphate	BP	1	1	0.00793350963354733	GO:1904383	HNRNPD	hsa-miR-146a-5p
response to putrescine	BP	1	1	0.00793350963354733	GO:1904585	HNRNPD	hsa-miR-146a-5p
cellular response to putrescine	BP	1	1	0.00793350963354733	GO:1904586	HNRNPD	hsa-miR-146a-5p
hepatocyte dedifferentiation	BP	1	1	0.00793350963354733	GO:1990828	HNRNPD	hsa-miR-146a-5p
negative regulation of behavioral fear response	BP	1	1	0.00793350963354733	GO:2000986	CCK	hsa-miR-146a-5p
regulation of cellular glucuronidation	BP	1	1	0.00793350963354733	GO:2001029	PRKCE	hsa-miR-146a-5p
positive regulation of cellular glucuronidation	BP	1	1	0.00793350963354733	GO:2001031	PRKCE	hsa-miR-146a-5p
organic cyclic compound metabolic process	BP	5481	57	0.00795354773575967	GO:1901360	ZNF207,ZNF275,RARB,ITCH,RBL1,LRP2,ZNF506,NOX4,NOS1,METTL4,ZC3H12B,NFAT5,HIPK3,TIMELESS,WDR48,KLF7,PHF3,PSMF1,PHF20L1,ZNF141,TRIM5,HNRNPD,CASK,IGSF1,HMBOX1,INTS4,WWC2,ZNF773,REL,ATRIP,ZNF367,TRIM66,FAXDC2,PGK2,ZNF540,ZNF738,TRAF6,YES1,THAP5,ERBB4,ZBTB2,SIAH2,RFX7,IRAK1,ROR1,MYBL1,LCOR,ZNF493,ZNF273,ZNF649,ZNF536,COPS8,ZNF652,ZBTB22,ZNF486,ZNF253,GATC	hsa-miR-146a-5p
protein polyubiquitination	BP	293	7	0.00886264182448609	GO:0000209	ITCH,FBXW2,PSMF1,TRIM5,ZNF738,TRAF6,SIAH2	hsa-miR-146a-5p
activation of innate immune response	BP	293	7	0.00886264182448609	GO:0002218	ITCH,PSMF1,TRIM5,PRKCE,TRAF6,IRAK1,NRAS	hsa-miR-146a-5p
positive regulation of cell-cell adhesion	BP	225	6	0.00911182055622564	GO:0022409	SIRPB1,NFAT5,KIF26B,TRAF6,YES1,IRAK1	hsa-miR-146a-5p
cardiac septum development	BP	104	4	0.00943761971458074	GO:0003279	RARB,LRP2,DCTN5,ROBO1	hsa-miR-146a-5p
