# Supplementary material for: Reporting on the Role of miRNAs and Affected Pathways on the Molecular Backbone of Ovarian Insufficiency: A Systematic Review and Critical Analysis Mapping of Future Research
Source: Front Cell Dev Biol. 2021 Jan 12;8:590106. doi: 10.3389/fcell.2020.590106 (PMC7835544; doi:10.3389/fcell.2020.590106)
Supplement: Supplementary file 5 [file Data_Sheet_4.XLSX]

## Sheet: kegg_pathways_AMA_miRNAs_up
Pathway	Number_of_Genes_in_Pathways	Number_of_targeted_Genes	p.value	PathwayID	Targeted_Genes	miRNAs
Melanoma	63	16	2.82984e+08	path:hsa05218	HGF,PIK3CB,FGF10,FGFR1,PIK3R2,CDK6,E2F3,AKT3,PIK3CA,KRAS,FGF2,FGF18,BRAF,MAP2K1,PTEN,NRAS	hsa-miR-190b,hsa-miR-424-5p,hsa-miR-134-5p,hsa-miR-21-5p
Breast cancer	127	23	1.1481e+09	path:hsa05224	PIK3CB,LRP6,FGF10,FGFR1,GSK3B,JAG1,PIK3R2,CDK6,FZD10,E2F3,AKT3,PIK3CA,KRAS,NOTCH2,FGF2,FGF18,BRAF,WNT4,CTNNB1,MAP2K1,PTEN,DLL1,NRAS	hsa-miR-424-5p,hsa-miR-190b,hsa-miR-21-5p,hsa-miR-134-5p
MicroRNAs in cancer	154	26	1.18094e+09	path:hsa05206	PIK3CB,CRKL,TIMP3,CDC25B,UBE2I,CCNE1,PIK3R2,CDK6,E2F3,VEGFA,PIK3CA,RECK,BCL2L2,KRAS,NOTCH2,SPRY2,PIM1,PDCD4,MMP16,MAP2K1,IRS1,BCL2,PTEN,IRS2,BMPR2,NRAS	hsa-miR-424-5p,hsa-miR-99b-3p,hsa-miR-21-5p,hsa-miR-134-5p
Prostate cancer	94	18	4.67855e+09	path:hsa05215	PIK3CB,FGFR1,GSK3B,CCNE1,PIK3R2,E2F3,AKT3,CREB1,PIK3CA,KRAS,CREB5,ERG,BRAF,CTNNB1,MAP2K1,BCL2,PTEN,NRAS	hsa-miR-424-5p,hsa-miR-134-5p,hsa-miR-190b,hsa-miR-21-5p
EGFR tyrosine kinase inhibitor resistance	78	16	5.11355e+09	path:hsa01521	HGF,PIK3CB,GSK3B,PIK3R2,VEGFA,AKT3,PIK3CA,KRAS,FGF2,BRAF,IL6R,MAP2K1,BCL2,PTEN,NF1,NRAS	hsa-miR-190b,hsa-miR-424-5p,hsa-miR-134-5p,hsa-miR-21-5p
Sphingolipid signaling pathway	114	20	6.70788e+09	path:hsa04071	PIK3CB,PLD1,PPP2R1A,PIK3R2,MAPK8,AKT3,PIK3CA,PLD2,KRAS,ROCK2,PPP2R1B,CERS2,DEGS1,SGMS2,SMPD1,MAP2K1,BCL2,PTEN,SGMS1,NRAS	hsa-miR-424-5p,hsa-miR-190b,hsa-miR-134-5p,hsa-miR-21-5p
Autophagy - animal	134	22	8.35737e+09	path:hsa04140	PIK3CB,MTMR3,PIK3R2,MAPK8,AKT3,PIK3CA,ATG14,KRAS,RRAS2,RRAGA,WIPI2,SQSTM1,PRKAA2,MAP2K1,IRS1,BCL2,PTEN,IRS2,DAPK1,ATG7,ATG9A,NRAS	hsa-miR-424-5p,hsa-miR-134-5p,hsa-miR-99b-3p,hsa-miR-21-5p,hsa-miR-190b
mTOR signaling pathway	145	23	0.000100263072744723	path:hsa04150	PIK3CB,EIF4B,LRP6,GSK3B,SEH1L,SLC7A5,PIK3R2,FZD10,AKT3,PIK3CA,KRAS,SKP2,RRAGA,BRAF,PRKAA2,WNT4,MAP2K1,IRS1,INSR,PTEN,RPS6KA3,NRAS,STRADA	hsa-miR-424-5p,hsa-miR-134-5p,hsa-miR-21-5p,hsa-miR-99b-3p,hsa-miR-190b
PI3K-Akt signaling pathway	311	39	0.000124038511844873	path:hsa04151	HGF,PIK3CB,EIF4B,FGF10,IL4R,FGFR1,PHLPP1,GSK3B,CCNE1,PPP2R1A,PIK3R2,CDK6,ITGB8,VEGFA,GHR,AKT3,CREB1,MYB,PIK3CA,KRAS,YWHAQ,PPP2R1B,FGF2,EPHA2,OSMR,CREB5,FGF18,IL6R,PRKAA2,MAP2K1,IRS1,INSR,BCL2,PTEN,F2R,CSF1,MAGI2,RELN,NRAS	hsa-miR-190b,hsa-miR-424-5p,hsa-miR-21-5p,hsa-miR-134-5p
Gastric cancer	131	21	0.000169942953679662	path:hsa05226	HGF,CTNNA1,PIK3CB,LRP6,FGF10,GSK3B,CCNE1,PIK3R2,FZD10,E2F3,AKT3,PIK3CA,KRAS,FGF2,FGF18,BRAF,WNT4,CTNNB1,MAP2K1,BCL2,NRAS	hsa-miR-190b,hsa-miR-99b-3p,hsa-miR-424-5p,hsa-miR-134-5p,hsa-miR-21-5p
JAK-STAT signaling pathway	119	19	0.000359087811965436	path:hsa04630	PIK3CB,IL4R,THPO,PIK3R2,GHR,LIFR,LEPR,AKT3,PIK3CA,GFAP,PIM1,OSMR,IL6R,IL12A,SOCS6,SOCS5,BCL2,STAT5B,PTPN2	hsa-miR-424-5p,hsa-miR-21-5p,hsa-miR-134-5p,hsa-miR-99b-3p
Endometrial cancer	58	12	0.000399999127099016	path:hsa05213	CTNNA1,PIK3CB,GSK3B,PIK3R2,AKT3,PIK3CA,KRAS,BRAF,CTNNB1,MAP2K1,PTEN,NRAS	hsa-miR-99b-3p,hsa-miR-424-5p,hsa-miR-134-5p,hsa-miR-21-5p
Insulin signaling pathway	132	20	0.000513779944025457	path:hsa04910	PIK3CB,MKNK1,GSK3B,CRKL,PIK3R2,MAPK8,AKT3,RHOQ,PIK3CA,FLOT2,KRAS,PPP1R3A,BRAF,PRKAA2,MAP2K1,IRS1,FASN,INSR,IRS2,NRAS	hsa-miR-424-5p,hsa-miR-99b-3p,hsa-miR-134-5p,hsa-miR-21-5p
Insulin resistance	104	17	0.000544755711868478	path:hsa04931	PIK3CB,GSK3B,PIK3R2,MAPK8,AKT3,CREB1,PIK3CA,CREB5,OGT,PPP1R3A,PRKAA2,IRS1,INSR,PTEN,RPS6KA3,IRS2,MGEA5	hsa-miR-424-5p,hsa-miR-134-5p,hsa-miR-190b,hsa-miR-21-5p
Longevity regulating pathway - multiple species	60	12	0.000554326010893786	path:hsa04213	PIK3CB,PIK3R2,HSPA8,AKT3,PIK3CA,KRAS,PRKAA2,IRS1,INSR,IRS2,HSPA1B,NRAS	hsa-miR-424-5p,hsa-miR-134-5p,hsa-miR-21-5p
AMPK signaling pathway	114	18	0.000582383582231349	path:hsa04152	PIK3CB,SCD,PPP2R1A,PIK3R2,LEPR,AKT3,CREB1,RAB14,PIK3CA,PPP2R1B,CREB5,PFKM,PRKAA2,IRS1,FASN,INSR,IRS2,STRADA	hsa-miR-424-5p,hsa-miR-21-5p,hsa-miR-134-5p,hsa-miR-190b
Rap1 signaling pathway	196	26	0.000684946618206838	path:hsa04015	KRIT1,FARP2,HGF,PIK3CB,FGF10,FGFR1,CRKL,PIK3R2,VEGFA,SIPA1L2,AKT3,PIK3CA,DOCK4,KRAS,FGF2,EPHA2,ENAH,FGF18,BRAF,CTNNB1,MAP2K1,INSR,F2R,CSF1,MAGI2,NRAS	hsa-miR-21-5p,hsa-miR-424-5p,hsa-miR-190b,hsa-miR-99b-3p,hsa-miR-134-5p
Signaling pathways regulating pluripotency of stem cells	118	18	0.000884279628716375	path:hsa04550	PIK3CB,FGFR1,GSK3B,PIK3R2,FZD10,LIFR,SMAD5,ACVR2B,AKT3,PIK3CA,ACVR2A,KRAS,FGF2,WNT4,CTNNB1,MAP2K1,BMPR2,NRAS	hsa-miR-424-5p,hsa-miR-21-5p,hsa-miR-134-5p
MAPK signaling pathway	276	33	0.000926872505773053	path:hsa04010	HGF,FGF10,FGFR1,MKNK1,MEF2C,MAP3K4,CRKL,TAB1,PPM1A,CDC25B,MAPK8,HSPA8,VEGFA,AKT3,KRAS,RRAS2,FGF2,EPHA2,PTPRR,CACNA2D1,RASA2,FGF18,BRAF,TAOK1,MAP2K1,INSR,RASGRP1,RPS6KA3,CSF1,DUSP8,NF1,HSPA1B,NRAS	hsa-miR-190b,hsa-miR-424-5p,hsa-miR-21-5p,hsa-miR-99b-3p,hsa-miR-134-5p
Prolactin signaling pathway	64	12	0.00101515282167202	path:hsa04917	PIK3CB,GSK3B,PIK3R2,MAPK8,AKT3,PIK3CA,KRAS,MAP2K1,SOCS6,SOCS5,STAT5B,NRAS	hsa-miR-424-5p,hsa-miR-134-5p,hsa-miR-99b-3p,hsa-miR-21-5p
Endocrine resistance	91	15	0.0010347560015963	path:hsa01522	PIK3CB,JAG1,PIK3R2,MAPK8,E2F3,AKT3,PIK3CA,KRAS,NOTCH2,NCOR1,BRAF,MAP2K1,BCL2,DLL1,NRAS	hsa-miR-424-5p,hsa-miR-21-5p,hsa-miR-134-5p
Pancreatic cancer	74	13	0.00120051540619548	path:hsa05212	PIK3CB,PLD1,PIK3R2,CDK6,MAPK8,E2F3,VEGFA,AKT3,PIK3CA,PLD2,KRAS,BRAF,MAP2K1	hsa-miR-424-5p,hsa-miR-190b,hsa-miR-134-5p
Regulation of actin cytoskeleton	193	25	0.00121411786164234	path:hsa04810	VCL,PIK3CB,FGF10,FGFR1,CRKL,MYL12A,PIK3R2,ITGB8,PIKFYVE,PIK3CA,KRAS,RRAS2,ROCK2,ABI2,FGF2,IQGAP1,MYLK4,ENAH,FGF18,BRAF,ARPC5,MAP2K1,SSH3,F2R,NRAS	hsa-miR-21-5p,hsa-miR-424-5p,hsa-miR-190b,hsa-miR-99b-3p,hsa-miR-134-5p
Renal cell carcinoma	67	12	0.00153953952477442	path:hsa05211	HGF,PIK3CB,CRKL,PIK3R2,VEGFA,AKT3,PIK3CA,KRAS,PRCC,BRAF,MAP2K1,NRAS	hsa-miR-190b,hsa-miR-424-5p,hsa-miR-99b-3p,hsa-miR-134-5p
Phosphatidylinositol signaling system	95	15	0.00162060794863151	path:hsa04070	PIK3C2A,PI4K2B,PIK3CB,MTMR3,CDS2,PIK3R2,PIKFYVE,PIK3CA,IPPK,TMEM55A,DGKI,SYNJ1,PTEN,IP6K1,SACM1L	hsa-miR-134-5p,hsa-miR-21-5p,hsa-miR-424-5p,hsa-miR-190b
Mineral absorption	51	10	0.00184312485423321	path:hsa04978	ATP2B4,ATP2B1,TRPM7,SLC5A1,SLC11A2,MT1G,MT2A,ATP1B1,MT1X,MT1H	hsa-miR-21-5p,hsa-miR-134-5p,hsa-miR-424-5p
Sphingolipid metabolism	43	9	0.00191619672554764	path:hsa00600	PPAP2A,KDSR,CERS2,DEGS1,UGCG,PPAP2B,SGMS2,SMPD1,SGMS1	hsa-miR-424-5p,hsa-miR-21-5p,hsa-miR-134-5p
Hepatocellular carcinoma	157	21	0.00194031532469919	path:hsa05225	HGF,PIK3CB,SMARCD1,LRP6,GSK3B,MGST2,PIK3R2,CDK6,FZD10,E2F3,AKT3,PIK3CA,KRAS,BRAF,WNT4,PBRM1,CTNNB1,MAP2K1,PTEN,SMARCC1,NRAS	hsa-miR-190b,hsa-miR-424-5p,hsa-miR-21-5p,hsa-miR-134-5p,hsa-miR-99b-3p
Thyroid hormone signaling pathway	117	17	0.00208591349143559	path:hsa04919	PIK3CB,GSK3B,PIK3R2,MED13,SLC16A10,AKT3,PIK3CA,KRAS,NOTCH2,MED4,NCOR1,ATP1B1,WNT4,CTNNB1,MAP2K1,ATP2A2,NRAS	hsa-miR-424-5p,hsa-miR-134-5p,hsa-miR-21-5p,hsa-miR-190b
Neurotrophin signaling pathway	118	17	0.00228816869605169	path:hsa04722	PIK3CB,GSK3B,CRKL,PIK3R2,MAPK8,PRDM4,AKT3,PIK3CA,KRAS,ARHGDIA,BRAF,FRS2,MAP2K1,IRS1,BCL2,RPS6KA3,NRAS	hsa-miR-424-5p,hsa-miR-99b-3p,hsa-miR-134-5p,hsa-miR-21-5p,hsa-miR-190b
Proteoglycans in cancer	192	24	0.00243756549220721	path:hsa05205	HGF,PIK3CB,EIF4B,FGFR1,TIMP3,PIK3R2,FZD10,VEGFA,AKT3,PIK3CA,KRAS,RRAS2,ROCK2,FGF2,IQGAP1,PDCD4,BRAF,WNT4,IHH,FRS2,CTNNB1,MAP2K1,SDC2,NRAS	hsa-miR-190b,hsa-miR-424-5p,hsa-miR-21-5p,hsa-miR-134-5p
Growth hormone synthesis, secretion and action	110	16	0.00275159639149809	path:hsa04935	PIK3CB,GSK3B,CRKL,PIK3R2,MAPK8,GHR,AKT3,CREB1,PIK3CA,KRAS,CREB5,MAP2K1,IRS1,STAT5B,IRS2,NRAS	hsa-miR-424-5p,hsa-miR-99b-3p,hsa-miR-134-5p,hsa-miR-190b,hsa-miR-21-5p
Acute myeloid leukemia	63	11	0.00293707019081126	path:hsa05221	PIK3CB,PIK3R2,AKT3,PIK3CA,KRAS,PIM1,BRAF,MAP2K1,STAT5B,NRAS,CEBPA	hsa-miR-424-5p,hsa-miR-134-5p,hsa-miR-190b
ErbB signaling pathway	82	13	0.00311389551238302	path:hsa04012	PIK3CB,GSK3B,CRKL,PIK3R2,MAPK8,AKT3,PIK3CA,KRAS,ABL2,BRAF,MAP2K1,STAT5B,NRAS	hsa-miR-424-5p,hsa-miR-99b-3p,hsa-miR-134-5p
Cellular senescence	153	20	0.00321826424865231	path:hsa04218	PIK3CB,HIPK2,TRPM7,CCNE1,PIK3R2,CDK6,HIPK3,FOXM1,E2F3,AKT3,PIK3CA,KRAS,RRAS2,CHEK1,SQSTM1,BTRC,MAP2K1,PTEN,ZFP36L1,NRAS	hsa-miR-424-5p,hsa-miR-21-5p,hsa-miR-134-5p
Non-small cell lung cancer	64	11	0.00333595870138732	path:hsa05223	PIK3CB,PIK3R2,CDK6,E2F3,AKT3,PIK3CA,KRAS,BRAF,MAP2K1,STAT5B,NRAS	hsa-miR-424-5p,hsa-miR-134-5p
Central carbon metabolism in cancer	64	11	0.00333595870138732	path:hsa05230	PIK3CB,FGFR1,SLC7A5,PIK3R2,AKT3,PIK3CA,KRAS,PFKM,MAP2K1,PTEN,NRAS	hsa-miR-424-5p,hsa-miR-134-5p,hsa-miR-21-5p
Choline metabolism in cancer	93	14	0.00358946395443987	path:hsa05231	PIK3CB,PPAP2A,PLD1,PIK3R2,MAPK8,AKT3,PIK3CA,PLD2,KRAS,DGKI,PCYT1A,PPAP2B,MAP2K1,NRAS	hsa-miR-424-5p,hsa-miR-190b,hsa-miR-134-5p
Ras signaling pathway	209	25	0.00363167538225993	path:hsa04014	HGF,PIK3CB,FGF10,PLD1,FGFR1,PIK3R2,MAPK8,SHOC2,VEGFA,AKT3,PIK3CA,PLD2,KRAS,RRAS2,FGF2,EPHA2,ABL2,RASA2,FGF18,MAP2K1,INSR,RASGRP1,CSF1,NF1,NRAS	hsa-miR-190b,hsa-miR-424-5p,hsa-miR-134-5p,hsa-miR-21-5p
Phospholipase D signaling pathway	134	18	0.0037623800213642	path:hsa04072	PIK3CB,PPAP2A,PLD1,PIK3R2,AKT3,PIK3CA,PTGFR,PLD2,KRAS,RRAS2,DGKI,PPAP2B,GRM2,MAP2K1,INSR,CXCR2,F2R,NRAS	hsa-miR-424-5p,hsa-miR-190b,hsa-miR-134-5p
Progesterone-mediated oocyte maturation	84	13	0.00385940244951494	path:hsa04914	CDC27,PIK3CB,CDC25B,PIK3R2,MAPK8,CPEB3,AKT3,PIK3CA,KRAS,CPEB2,BRAF,MAP2K1,RPS6KA3	hsa-miR-424-5p,hsa-miR-21-5p,hsa-miR-134-5p,hsa-miR-190b
Glioma	75	12	0.00409419581442777	path:hsa05214	PIK3CB,PIK3R2,CDK6,E2F3,AKT3,PIK3CA,KRAS,BRAF,MAP2K1,PTEN,CAMK1D,NRAS	hsa-miR-424-5p,hsa-miR-134-5p,hsa-miR-21-5p,hsa-miR-190b
Chronic myeloid leukemia	75	12	0.00409419581442777	path:hsa05220	PIK3CB,CRKL,PIK3R2,CDK6,E2F3,AKT3,PIK3CA,KRAS,BRAF,MAP2K1,STAT5B,NRAS	hsa-miR-424-5p,hsa-miR-99b-3p,hsa-miR-134-5p
N-Glycan biosynthesis	48	9	0.00421573617675307	path:hsa00510	MGAT4A,ST6GAL1,B4GALT1,RPN1,DOLPP1,DPAGT1,ALG14,MAN1A2,ALG3	hsa-miR-424-5p,hsa-miR-21-5p,hsa-miR-134-5p
Measles	116	16	0.00470236959765625	path:hsa05162	PIK3CB,GSK3B,CSNK2A1,CCNE1,PIK3R2,CDK6,MAPK8,HSPA8,AKT3,PIK3CA,RAB9B,IL12A,BCL2,STAT5B,CD28,HSPA1B	hsa-miR-424-5p,hsa-miR-134-5p,hsa-miR-21-5p
Longevity regulating pathway	86	13	0.00474306648353597	path:hsa04211	PIK3CB,SESN1,PIK3R2,AKT3,CREB1,PIK3CA,KRAS,CREB5,PRKAA2,IRS1,INSR,IRS2,NRAS	hsa-miR-424-5p,hsa-miR-134-5p,hsa-miR-190b,hsa-miR-21-5p
Hepatitis C	127	17	0.00495843066903913	path:hsa05160	PIK3CB,GSK3B,PPP2R1A,PIK3R2,CDK6,E2F3,AKT3,PIK3CA,KRAS,YWHAQ,RSAD2,PPP2R1B,CLDN8,BRAF,CTNNB1,MAP2K1,NRAS	hsa-miR-424-5p,hsa-miR-134-5p,hsa-miR-21-5p
TNF signaling pathway	107	15	0.0052294637897087	path:hsa04668	PIK3CB,ITCH,DNM1L,TAB1,JAG1,PIK3R2,MAPK8,CCL20,AKT3,CREB1,PIK3CA,CREB5,BAG4,MAP2K1,CSF1	hsa-miR-424-5p,hsa-miR-134-5p,hsa-miR-21-5p,hsa-miR-190b
Alzheimer disease	299	32	0.0062161614695015	path:hsa05010	PIK3CB,LRP6,GSK3B,NOS1,CSNK2A1,PIK3R2,MAPK8,FZD10,RTN4,AKT3,ATF6,PIK3CA,KLC1,ATG14,TUBA4A,KRAS,KLC4,KIF5A,BRAF,WIPI2,ATP5G1,WNT4,CTNNB1,KIF5C,MAP2K1,IRS1,INSR,ATP2A2,CDK5R1,CSF1,IRS2,NRAS	hsa-miR-424-5p,hsa-miR-21-5p,hsa-miR-134-5p
Fc gamma R-mediated phagocytosis	90	13	0.00699586849412322	path:hsa04666	PIK3CB,PPAP2A,PLD1,CRKL,PIK3R2,AKT3,PIK3CA,PLD2,ASAP2,ASAP1,PPAP2B,ARPC5,MAP2K1	hsa-miR-424-5p,hsa-miR-190b,hsa-miR-99b-3p,hsa-miR-134-5p
Fluid shear stress and atherosclerosis	132	17	0.00730346424077078	path:hsa05418	PIK3CB,MEF2C,MGST2,PIK3R2,MAPK8,VEGFA,ACVR2B,AKT3,PIK3CA,ACVR2A,SQSTM1,PRKAA2,CTNNB1,SDC2,BCL2,SUMO3,BMPR2	hsa-miR-424-5p,hsa-miR-190b,hsa-miR-21-5p,hsa-miR-134-5p
Aldosterone-regulated sodium reabsorption	35	7	0.00778138109447158	path:hsa04960	PIK3CB,PIK3R2,PIK3CA,KRAS,ATP1B1,IRS1,INSR	hsa-miR-424-5p,hsa-miR-134-5p
Mitophagy - animal	62	10	0.00795448729235876	path:hsa04137	BCL2L13,CSNK2A1,MAPK8,KRAS,RRAS2,USP15,CALCOCO2,SQSTM1,ATG9A,NRAS	hsa-miR-424-5p,hsa-miR-134-5p
Hepatitis B	144	18	0.00798815713421218	path:hsa05161	PIK3CB,TAB1,CCNE1,PIK3R2,MAPK8,E2F3,AKT3,CREB1,PIK3CA,KRAS,YWHAQ,CREB5,BRAF,MAP2K1,BCL2,STAT5B,NRAS,DDX3X	hsa-miR-424-5p,hsa-miR-134-5p,hsa-miR-190b,hsa-miR-21-5p
p53 signaling pathway	72	11	0.00832013742218561	path:hsa04115	SESN1,CCNE1,CDK6,PERP,RFWD2,CHEK1,SHISA5,PPM1D,BCL2,PTEN,ZMAT3	hsa-miR-424-5p,hsa-miR-21-5p
T cell receptor signaling pathway	93	13	0.00918487150991102	path:hsa04660	PIK3CB,GSK3B,PIK3R2,MAPK8,AKT3,PIK3CA,KRAS,MAP2K1,MALT1,RASGRP1,CD28,PDCD1,NRAS	hsa-miR-424-5p,hsa-miR-134-5p,hsa-miR-21-5p
